# Supplementary material for: Can digital governance promote urban energy conservation and emission reduction? A quasi-natural experiment based on “National Pilot Policy of Information Benefiting the People” in China
Source: PLoS One. 2025 Mar 25;20(3):e0320007. doi: 10.1371/journal.pone.0320007 (PMC11936266; doi:10.1371/journal.pone.0320007)
Supplement: S1 File — (XLSX) [file pone.0320007.s001.xlsx]

## Sheet: Sheet1
year	id	treat	post	did	ais	lnais	pop	lnpop	er	lner	ste	lnste	de	gtp	energy	lnenergy	lnco2	co2	policy	pre_6	pre_5	pre_4	pre_3	pre_2	current	post_1	post_2	post_3	post_4	post_5	post_6	east	west	mid	resource	bigdata	broadband	smart
2006	1	1	0	0	2.54705	0.934938	1197.6	7.08807	1.1e-05	-11.4176	0.014901	-4.20633	0.665714	0.17514	6.30278	1.84099	-8.8033	11824	-8	0	0	0	0	0	0	0	0	0	0	0	0	1	0	0	0	1	1	1
2007	1	1	0	0	2.68692	0.988395	1213.26	7.10107	1.2e-05	-11.3306	0.055012	-2.9002	3.4738	0.18575	5.95163	1.78367	-8.80705	12884	-7	0	0	0	0	0	0	0	0	0	0	0	0	1	0	0	0	1	1	1
2008	1	1	0	0	2.85241	1.04817	1299.85	7.17	1.7e-05	-10.9823	0.05726	-2.86015	2.6313	0.19701	5.51525	1.70752	-8.80371	13944	-6	1	0	0	0	0	0	0	0	0	0	0	0	1	0	0	0	1	1	1
2009	1	1	0	0	3.21404	1.16753	1245.83	7.12756	1.7e-05	-10.9823	0.054458	-2.91033	4.39563	0.21247	5.83021	1.76305	-8.96894	13796	-5	0	1	0	0	0	0	0	0	0	0	0	0	1	0	0	0	1	1	1
2010	1	1	0	0	3.12828	1.14048	1257.8	7.13712	1.8e-05	-10.9251	0.065843	-2.72048	6.17599	0.22268	6.14536	1.8157	-9.03349	14296	-4	0	0	1	0	0	0	0	0	0	0	0	0	1	0	0	0	1	1	1
2011	1	1	0	0	3.2945	1.19225	1277.9	7.15297	1.6e-05	-11.0429	0.056413	-2.87506	7.49781	0.23212	6.389	1.85458	-9.05351	15185	-3	0	0	0	1	0	0	0	0	0	0	0	0	1	0	0	0	1	1	1
2012	1	1	0	0	3.36828	1.2144	1297.5	7.16819	1.7e-05	-10.9823	0.054254	-2.91408	12.0305	0.23808	5.9116	1.77692	-9.13444	14992	-2	0	0	0	0	1	0	0	0	0	0	0	0	1	0	0	0	1	1	1
2013	1	1	0	0	3.4431	1.23637	1316.3	7.18258	1.9e-05	-10.8711	0.056227	-2.87836	13.3052	0.24777	5.895	1.7741	-9.15989	15454	-1	0	0	0	0	0	0	0	0	0	0	0	0	1	0	0	0	1	1	1
2014	1	1	1	1	3.65791	1.29689	1333.4	7.19549	2.5e-05	-10.5966	0.062482	-2.77288	17.0272	0.26075	5.83146	1.76327	-9.29484	14624	0	0	0	0	0	0	1	0	0	0	0	0	0	1	0	0	0	1	1	1
2015	1	1	1	1	4.03496	1.39499	1345.2	7.2043	4.5e-05	-10.0089	0.050159	-2.99256	17.4525	0.2705	5.38237	1.68313	-9.36495	14549	1	0	0	0	0	0	0	1	0	0	0	0	0	1	0	0	0	1	1	1
2016	1	1	1	1	4.16563	1.42687	1363	7.21744	9.7e-05	-9.2408	0.044606	-3.10989	20.856	0.28151	5.30483	1.66862	-9.49229	13995	2	0	0	0	0	0	0	0	1	0	0	0	0	1	0	0	0	1	1	1
2017	1	1	1	1	4.23777	1.44404	1359	7.2145	0.000263	-8.24336	0.053042	-2.93667	21.6823	0.29968	5.4638	1.69814	-9.53252	14169	3	0	0	0	0	0	0	0	0	1	0	0	0	1	0	0	0	1	1	1
2018	1	1	1	1	4.34675	1.46943	1376	7.22694	0.000644	-7.34781	0.05703	-2.86418	23.9129	0.29793	5.05557	1.62049	-9.55089	14511	4	0	0	0	0	0	0	0	0	0	1	0	0	1	0	0	0	1	1	1
2019	1	1	1	1	5.16832	1.64255	1397	7.24208	0.000883	-7.03219	0.058505	-2.83864	25.4327	0.36636	5.79789	1.7575	-9.66892	14908	5	0	0	0	0	0	0	0	0	0	0	1	0	1	0	0	0	1	1	1
2020	1	1	1	1	5.29817	1.66736	1405.5	7.24815	0.001012	-6.89583	0.057751	-2.85161	25.7643	0.39649	6.09836	1.80802	-9.67947	14960	6	0	0	0	0	0	0	0	0	0	0	0	1	1	0	0	0	1	1	1
2021	1	1	1	1	4.52465	1.50954	1414	7.25418	0.001125	-6.78997	0.062379	-2.77453	28.3958	0.39649	6.19006	1.82294	-9.84357	13552	7	0	0	0	0	0	0	0	0	0	0	0	0	1	0	0	0	1	1	1
2006	2	1	0	0	0.70445	-0.350338	948.89	6.85529	4.3e-06	-12.3569	0.006088	-5.10144	-12.4724	0.19833	6.16618	1.81908	-8.38756	9925	-8	0	0	0	0	0	0	0	0	0	0	0	0	1	0	0	0	1	1	1
2007	2	1	0	0	0.707875	-0.345488	959.1	6.86599	4.4e-06	-12.3339	0.033127	-3.40741	-12.0201	0.21351	6.12892	1.81302	-8.39167	10991	-7	0	0	0	0	0	0	0	0	0	0	0	0	1	0	0	0	1	1	1
2008	2	1	0	0	0.630966	-0.460503	968.87	6.87613	4.8e-06	-12.2469	0.033021	-3.41061	-12.3221	0.23675	6.63013	1.89162	-8.43703	12057	-6	1	0	0	0	0	0	0	0	0	0	0	0	1	0	0	0	1	1	1
2009	2	1	0	0	0.853829	-0.158025	979.84	6.88739	5.8e-06	-12.0577	0.030237	-3.49869	-11.3148	0.27069	7.64844	2.0345	-8.5671	12944	-5	0	1	0	0	0	0	0	0	0	0	0	0	1	0	0	0	1	1	1
2010	2	1	0	0	0.875738	-0.132688	984.85	6.89249	4.6e-06	-12.2895	0.031415	-3.46047	-10.3277	0.29926	7.58375	2.02601	-8.64233	14079	-4	0	0	1	0	0	0	0	0	0	0	0	0	1	0	0	0	1	1	1
2011	2	1	0	0	0.880412	-0.127365	996.4	6.90415	4.5e-06	-12.3114	0.033497	-3.3963	-8.05201	0.27491	8.56553	2.14775	-8.78302	14316	-3	0	0	0	1	0	0	0	0	0	0	0	0	1	0	0	0	1	1	1
2012	2	1	0	0	0.909249	-0.0951361	993.2	6.90093	4.6e-06	-12.2895	0.035672	-3.33339	-6.9238	0.28056	8.59362	2.15102	-8.81702	15755	-2	0	0	0	0	1	0	0	0	0	0	0	0	1	0	0	0	1	1	1
2013	2	1	0	0	0.948855	-0.0524997	1004	6.91175	4.8e-06	-12.2469	0.036407	-3.31299	-7.09457	0.29926	8.88373	2.18422	-8.83383	17285	-1	0	0	0	0	0	0	0	0	0	0	0	0	1	0	0	0	1	1	1
2014	2	1	1	1	0.99919	-0.0008104	1016.7	6.92432	5.1e-06	-12.1863	0.037784	-3.27587	-2.9414	0.41971	9.42468	2.24333	-8.85087	18686	0	0	0	0	0	0	1	0	0	0	0	0	0	1	0	0	0	1	1	1
2015	2	1	1	1	1.11958	0.112953	1026.9	6.9343	6.5e-06	-11.9437	0.037378	-3.28667	-2.51475	0.3676	10.331	2.33515	-8.95905	18438	1	0	0	0	0	0	0	1	0	0	0	0	0	1	0	0	0	1	1	1
2016	2	1	1	1	1.33333	0.287682	1044	6.95082	1.8e-05	-10.9251	0.033836	-3.38623	-2.57829	0.42071	10.8042	2.37994	-9.05569	18190	2	0	0	0	0	0	0	0	1	0	0	0	0	1	0	0	0	1	1	1
2017	2	1	1	1	1.42037	0.350918	1050	6.95655	2.4e-05	-10.6375	0.035344	-3.34263	-2.45868	0.52376	9.75298	2.27757	-9.03747	18113	3	0	0	0	0	0	0	0	0	1	0	0	0	1	0	0	0	1	1	1
2018	2	1	1	1	1.61084	0.476755	1079	6.98379	2.9e-05	-10.4482	0.033341	-3.40097	-0.995086	0.561325	7.99576	2.07891	-8.91547	17586	4	0	0	0	0	0	0	0	0	0	1	0	0	1	0	0	0	1	1	1
2019	2	1	1	1	1.80131	0.588512	1108	7.01031	3.4e-05	-10.2891	0.031338	-3.46292	0.468508	0.59889	6.23854	1.83075	-8.79346	17059	5	0	0	0	0	0	0	0	0	0	0	1	0	1	0	0	0	1	1	1
2020	2	1	1	1	1.99177	0.689025	1137	7.03615	3.9e-05	-10.1519	0.029335	-3.52897	1.9321	0.636455	4.48132	1.49992	-8.67146	16532	6	0	0	0	0	0	0	0	0	0	0	0	1	1	0	0	0	1	1	1
2021	2	1	1	1	2.18224	0.780352	1166	7.06133	4.4e-05	-10.0313	0.027332	-3.5997	3.3957	0.67402	2.7241	1.00214	-8.54945	16005	7	0	0	0	0	0	0	0	0	0	0	0	0	1	0	0	0	1	1	1
2006	3	1	0	0	0.805377	-0.216444	939.5	6.84535	4.8e-06	-12.2469	0.003542	-5.64306	1.37021	0.10103	12.0229	2.48681	-7.77818	8487	-8	0	0	0	0	0	0	0	0	0	0	0	0	1	0	0	0	1	1	1
2007	3	1	0	0	0.787412	-0.239004	955.05	6.86176	5.1e-06	-12.1863	0.019346	-3.94527	1.41326	0.10965	11.8802	2.47487	-7.86408	8217	-7	0	0	0	0	0	0	0	0	0	0	0	0	1	0	0	0	1	1	1
2008	3	1	0	0	0.775055	-0.254821	966.48	6.87366	5.8e-06	-12.0577	0.021117	-3.85768	1.54461	0.12151	13.4065	2.59574	-8.00303	7947	-6	1	0	0	0	0	0	0	0	0	0	0	0	1	0	0	0	1	1	1
2009	3	1	0	0	0.809802	-0.210965	977.41	6.88491	7e-06	-11.8696	0.016077	-4.13037	1.56542	0.11934	14.5379	2.67676	-8.06306	7936	-5	0	1	0	0	0	0	0	0	0	0	0	0	1	0	0	0	1	1	1
2010	3	1	0	0	0.833025	-0.182692	989.16	6.89686	7.2e-06	-11.8414	0.014753	-4.21631	1.78983	0.12157	14.4537	2.67095	-8.16728	7523	-4	0	0	1	0	0	0	0	0	0	0	0	0	1	0	0	0	1	1	1
2011	3	1	0	0	0.805103	-0.216784	997.3	6.90505	5.1e-06	-12.1863	0.015663	-4.15645	1.77194	0.13129	13.8642	2.62931	-8.2615	7632	-3	0	0	0	1	0	0	0	0	0	0	0	0	1	0	0	0	1	1	1
2012	3	1	0	0	0.806588	-0.214943	1005.3	6.91304	5.6e-06	-12.0927	0.016173	-4.12441	1.9595	0.13269	15.2374	2.72375	-8.28317	8292	-2	0	0	0	0	1	0	0	0	0	0	0	0	1	0	0	0	1	1	1
2013	3	1	0	0	0.854257	-0.157523	1003.2	6.91095	5.5e-06	-12.1108	0.01531	-4.17925	2.25361	0.14375	15.5919	2.74675	-8.271	9337	-1	0	0	0	0	0	0	0	0	0	0	0	0	1	0	0	0	1	1	1
2014	3	1	1	1	0.936912	-0.065166	1024.9	6.93235	6.4e-06	-11.9592	0.01287	-4.35286	2.49471	0.19165	12.171	2.49906	-8.25634	10323	0	0	0	0	0	0	1	0	0	0	0	0	0	1	0	0	0	1	1	1
2015	3	1	1	1	1.01686	0.0167185	1028.84	6.93619	8.8e-06	-11.6408	0.01326	-4.323	3.0933	0.20976	10.2133	2.32369	-8.23311	11339	1	0	0	0	0	0	0	1	0	0	0	0	0	1	0	0	0	1	1	1
2016	3	1	1	1	1.02178	0.0215482	1038	6.94505	1.2e-05	-11.3306	0.016391	-4.11102	2.88823	0.18806	8.11574	2.09381	-8.14933	13289	2	0	0	0	0	0	0	0	1	0	0	0	0	1	0	0	0	1	1	1
2017	3	1	1	1	1.23093	0.207772	973	6.88038	2.7e-05	-10.5197	0.012471	-4.38435	3.16637	0.20767	6.4236	1.85998	-8.2004	13035	3	0	0	0	0	0	0	0	0	1	0	0	0	1	0	0	0	1	1	1
2018	3	1	1	1	1.47751	0.390358	982	6.88959	3.5e-05	-10.2602	0.011972	-4.42518	2.95885	0.22383	6.85667	1.92522	-8.21645	12685	4	0	0	0	0	0	0	0	0	0	1	0	0	1	0	0	0	1	1	1
2019	3	1	1	1	1.92642	0.655663	1052	6.95845	4.9e-05	-9.92369	0.011734	-4.44527	3.33367	0.24079	5.36422	1.67975	-8.46801	9339	5	0	0	0	0	0	0	0	0	0	0	1	0	1	0	0	0	1	1	1
2020	3	1	1	1	2.11531	0.7492	1051.5	6.95797	9.8e-05	-9.23054	0.013378	-4.31414	3.41011	0.25837	5.53046	1.71027	-8.3677	10586	6	0	0	0	0	0	0	0	0	0	0	0	1	1	0	0	0	1	1	1
2021	3	1	1	1	1.84016	0.609853	1051	6.9575	0.000109	-9.12416	0.013328	-4.31789	3.65827	0.25837	6.05275	1.80051	-8.41749	10513	7	0	0	0	0	0	0	0	0	0	0	0	0	1	0	0	0	1	1	1
2006	4	0	0	0	0.536712	-0.622294	719.12	6.57803	3.4e-06	-12.5917	0.002169	-6.13349	-0.298786	0.19022	6.4297	1.86093	-7.58026	12057	-8	0	0	0	0	0	0	0	0	0	0	0	0	1	0	0	1	1	0	1
2007	4	0	0	0	0.561651	-0.576875	724.66	6.5857	3.5e-06	-12.5627	0.015286	-4.18082	0.173658	0.1846	5.39629	1.68571	-7.53644	13425	-7	0	0	0	0	0	0	0	0	0	0	0	0	1	0	0	1	1	0	1
2008	4	0	0	0	0.524267	-0.645754	729.41	6.59224	3.7e-06	-12.5072	0.015187	-4.18731	-0.235965	0.22367	5.87379	1.7705	-7.60854	14793	-6	0	0	0	0	0	0	0	0	0	0	0	0	1	0	0	1	1	0	1
2009	4	0	0	0	0.567867	-0.565868	733.9	6.59837	4.1e-06	-12.4045	0.013498	-4.30521	0.078151	0.21522	5.38875	1.68431	-7.61262	15818	-5	0	0	0	0	0	0	0	0	0	0	0	0	1	0	0	1	1	0	1
2010	4	0	0	0	0.55762	-0.584078	735	6.59987	4.2e-06	-12.3804	0.014357	-4.24352	0.279581	0.22559	5.18253	1.64529	-7.57106	17945	-4	0	0	0	0	0	0	0	0	0	0	0	0	1	0	0	1	1	0	1
2011	4	0	0	0	0.515646	-0.662335	737.1	6.60272	3e-06	-12.7169	0.014027	-4.26677	0.46066	0.23793	5.76321	1.7515	-7.07017	33487	-3	0	0	0	0	0	0	0	0	0	0	0	0	1	0	0	1	1	0	1
2012	4	0	0	0	0.535268	-0.624987	741.8	6.60908	3.2e-06	-12.6524	0.021597	-3.8352	0.535054	0.23197	5.91449	1.7774	-7.55751	22315	-2	0	0	0	0	0	0	0	0	0	0	0	0	1	0	0	1	1	0	1
2013	4	0	0	0	0.549744	-0.598302	738.7	6.60489	3.5e-06	-12.5627	0.018198	-4.00644	0.41694	0.18842	5.88712	1.77277	-7.56338	23845	-1	0	0	0	0	0	0	0	0	0	0	0	0	1	0	0	1	1	0	1
2014	4	0	1	0	0.576104	-0.551467	753.2	6.62433	4e-06	-12.4292	0.01555	-4.16369	0.838772	0.23723	6.4375	1.86214	-7.7499	20625	0	0	0	0	0	0	0	0	0	0	0	0	0	1	0	0	1	1	0	1
2015	4	0	1	0	0.644839	-0.438754	754.96	6.62667	4.7e-06	-12.268	0.01084	-4.52451	0.850375	0.28318	7.04241	1.95195	-7.7498	20624	1	0	0	0	0	0	0	0	0	0	0	0	0	1	0	0	1	1	0	1
2016	4	0	1	0	0.644634	-0.439072	760	6.63332	8e-06	-11.7361	0.01336	-4.31549	0.942495	0.30828	10.0839	2.31094	-7.77944	20623	2	0	0	0	0	0	0	0	0	0	0	0	0	1	0	0	1	1	0	1
2017	4	0	1	0	0.669689	-0.400941	755	6.62672	8.3e-06	-11.6992	0.010731	-4.53462	1.17291	0.28204	4.76752	1.56183	-7.83427	19873	3	0	0	0	0	0	0	0	0	0	0	0	0	1	0	0	1	1	0	1
2018	4	0	1	0	0.692658	-0.367219	758	6.63068	1.1e-05	-11.4176	0.011886	-4.43239	1.0403	0.25218	4.90582	1.59042	-7.79509	22105	4	0	0	0	0	0	0	0	0	0	0	0	0	1	0	0	1	1	0	1
2019	4	0	1	0	0.759916	-0.274547	756	6.62804	1.3e-05	-11.2506	0.012315	-4.39694	1.4127	0.25298	4.49074	1.50202	-7.57593	27025	5	0	0	0	0	0	0	0	0	0	0	0	0	1	0	0	1	1	0	1
2020	4	0	1	0	0.724864	-0.321771	753.5	6.62473	2.4e-05	-10.6375	0.013321	-4.31841	1.43699	0.2655	4.60537	1.52722	-7.6145	27316	6	0	0	0	0	0	0	0	0	0	0	0	0	1	0	0	1	1	0	1
2021	4	0	1	0	0.676683	-0.390552	751	6.62141	2.7e-05	-10.5197	0.014617	-4.22557	1.44881	0.2655	4.7142	1.55058	-7.58743	30579	7	0	0	0	0	0	0	0	0	0	0	0	0	1	0	0	1	1	0	1
2006	5	1	0	0	1.36917	0.314208	280.54	5.63672	1.9e-05	-10.8711	0.001344	-6.6121	0.03427	0.13935	6.59939	1.88698	-8.0739	1720	-8	0	0	0	0	0	0	0	0	0	0	0	0	1	0	0	0	1	0	1
2007	5	1	0	0	1.27888	0.245983	283.31	5.64654	1.8e-05	-10.9251	0.007258	-4.92565	-0.110142	0.15239	6.96326	1.94065	-8.14311	1800	-7	0	0	0	0	0	0	0	0	0	0	0	0	1	0	0	0	1	0	1
2008	5	1	0	0	1.1887	0.172863	285.85	5.65547	2.1e-05	-10.771	0.005382	-5.22469	-0.105868	0.16443	6.94581	1.93814	-8.00036	2271	-6	1	0	0	0	0	0	0	0	0	0	0	0	1	0	0	0	1	0	1
2009	5	1	0	0	1.25271	0.225309	287.24	5.66032	2.2e-05	-10.7245	0.005771	-5.15491	0.249143	0.15481	6.97797	1.94276	-7.81035	2739	-5	0	1	0	0	0	0	0	0	0	0	0	0	1	0	0	0	1	0	1
2010	5	1	0	0	1.18543	0.170105	288.3	5.664	2.2e-05	-10.7245	0.005745	-5.15942	0.238291	0.15629	9.5193	2.25332	-7.79152	2997	-4	0	0	1	0	0	0	0	0	0	0	0	0	1	0	0	0	1	0	1
2011	5	1	0	0	1.21735	0.196674	289.8	5.66919	1.3e-05	-11.2506	0.006399	-5.05161	0.251871	0.1514	8.9343	2.1899	-7.63335	3749	-3	0	0	0	1	0	0	0	0	0	0	0	0	1	0	0	0	1	0	1
2012	5	1	0	0	1.20463	0.186174	291.2	5.67401	1.4e-05	-11.1765	0.005986	-5.11833	0.518558	0.14104	8.56834	2.14807	-7.76295	3532	-2	0	0	0	0	1	0	0	0	0	0	0	0	1	0	0	0	1	0	1
2013	5	1	0	0	1.22826	0.205597	292.7	5.67915	1.4e-05	-11.1765	0.006933	-4.97146	0.516845	0.14373	7.45795	2.00928	-7.84833	3424	-1	0	0	0	0	0	0	0	0	0	0	0	0	1	0	0	0	1	0	1
2014	5	1	1	1	1.28232	0.248669	295.1	5.68731	1.5e-05	-11.1075	0.008945	-4.71666	0.770384	0.16048	6.46607	1.86657	-7.96635	3202	0	0	0	0	0	0	1	0	0	0	0	0	0	1	0	0	0	1	0	1
2015	5	1	1	1	1.41051	0.343951	295.64	5.68914	2.1e-05	-10.771	0.004028	-5.51448	1.14427	0.17838	5.9872	1.78962	-8.08339	3027	1	0	0	0	0	0	0	1	0	0	0	0	0	1	0	0	0	1	0	1
2016	5	1	1	1	1.46127	0.379308	298	5.69709	4.1e-05	-10.1019	0.011871	-4.43366	0.998505	0.18994	5.88343	1.77214	-8.14505	3038	2	0	0	0	0	0	0	0	1	0	0	0	0	1	0	0	0	1	0	1
2017	5	1	1	1	1.55843	0.443677	298	5.69709	5.3e-05	-9.84522	0.011576	-4.45882	1.08252	0.22681	5.65716	1.73292	-8.14632	3342	3	0	0	0	0	0	0	0	0	1	0	0	0	1	0	0	0	1	0	1
2018	5	1	1	1	1.64243	0.496174	300	5.70378	5.3e-05	-9.84522	0.01052	-4.55448	0.768589	0.2735	6.08077	1.80513	-8.10501	3813	4	0	0	0	0	0	0	0	0	0	1	0	0	1	0	0	0	1	0	1
2019	5	1	1	1	1.65126	0.50154	301	5.70711	7e-05	-9.56702	0.009764	-4.62905	1.46885	0.20052	5.23899	1.65613	-7.85754	4771	5	0	0	0	0	0	0	0	0	0	0	1	0	1	0	0	0	1	0	1
2020	5	1	1	1	1.63709	0.492918	300.5	5.70545	0.000178	-8.63373	0.006488	-5.0378	1.52921	0.21004	5.90481	1.77577	-7.89512	4824	6	0	0	0	0	0	0	0	0	0	0	0	1	1	0	0	0	1	0	1
2021	5	1	1	1	1.44148	0.365672	300	5.70378	0.000198	-8.52724	0.009042	-4.70587	0.93714	0.21004	5.83655	1.76414	-7.9203	4911	7	0	0	0	0	0	0	0	0	0	0	0	0	1	0	0	0	1	0	1
2006	6	0	0	0	0.675432	-0.392403	884.12	6.78459	5e-06	-12.2061	0.001954	-6.23788	-0.288825	0.072352	12.3786	2.51597	-7.20173	10132	-8	0	0	0	0	0	0	0	0	0	0	0	0	1	0	0	1	1	0	1
2007	6	0	0	0	0.655002	-0.423117	896.36	6.79834	5.2e-06	-12.1669	0.012095	-4.41496	0.161905	0.082312	20.4049	3.01578	-7.19104	10972	-7	0	0	0	0	0	0	0	0	0	0	0	0	1	0	0	1	1	0	1
2008	6	0	0	0	0.604609	-0.503173	928.08	6.83312	5.9e-06	-12.0406	0.011517	-4.46393	0.065518	0.092968	22.57	3.11662	-7.2518	11812	-6	0	0	0	0	0	0	0	0	0	0	0	0	1	0	0	1	1	0	1
2009	6	0	0	0	0.628317	-0.464711	942.77	6.84882	6.2e-06	-11.991	0.010189	-4.58645	0.060538	0.077245	18.9816	2.94347	-7.14775	13309	-5	0	0	0	0	0	0	0	0	0	0	0	0	1	0	0	1	1	0	1
2010	6	0	0	0	0.604132	-0.503962	963.5	6.87057	6.2e-06	-11.991	0.008152	-4.80949	0.118416	0.091924	19.1326	2.9514	-7.23702	13243	-4	0	0	0	0	0	0	0	0	0	0	0	0	1	0	0	1	1	0	1
2011	6	0	0	0	0.596312	-0.516991	980	6.88755	4.5e-06	-12.3114	0.008124	-4.81293	0.502289	0.098991	25.2029	3.22696	-7.23658	14530	-3	0	0	0	0	0	0	0	0	0	0	0	0	1	0	0	1	1	0	1
2012	6	0	0	0	0.629035	-0.463568	993.1	6.90083	4.9e-06	-12.2263	0.012796	-4.35862	0.442217	0.096666	18.7497	2.93118	-7.33205	14425	-2	0	0	0	0	0	0	0	0	0	0	0	0	1	0	0	1	1	0	1
2013	6	0	0	0	0.696533	-0.36164	994	6.90174	5.4e-06	-12.1291	0.01471	-4.21923	0.501573	0.10315	10.25	2.32728	-7.39161	14161	-1	0	0	0	0	0	0	0	0	0	0	0	0	1	0	0	1	1	0	1
2014	6	0	1	0	0.734384	-0.308723	1029.5	6.93683	6.9e-06	-11.884	0.016715	-4.09145	0.847813	0.096619	10.7841	2.37807	-7.50808	12996	0	0	0	0	0	0	0	0	0	0	0	0	0	1	0	0	1	1	0	1
2015	6	0	1	0	0.848813	-0.163917	1049.7	6.95626	9.1e-06	-11.6072	0.00801	-4.82707	0.454514	0.10484	11.0525	2.40265	-7.63076	11973	1	0	0	0	0	0	0	0	0	0	0	0	0	1	0	0	1	1	0	1
2016	6	0	1	0	0.852244	-0.159883	1055	6.9613	1.4e-05	-11.1765	0.008322	-4.78885	0.968601	0.16205	9.80555	2.28295	-7.69066	11835	2	0	0	0	0	0	0	0	0	0	0	0	0	1	0	0	1	1	0	1
2017	6	0	1	0	0.933733	-0.0685648	1051	6.9575	1.7e-05	-10.9823	0.009236	-4.68465	0.758339	0.17113	7.837	2.05886	-7.73106	11403	3	0	0	0	0	0	0	0	0	0	0	0	0	1	0	0	1	1	0	1
2018	6	0	1	0	1.01619	0.0160564	1058	6.96414	2.2e-05	-10.7245	0.008481	-4.76993	1.01692	0.1961	7.01525	1.94809	-7.82398	10667	4	0	0	0	0	0	0	0	0	0	0	0	0	1	0	0	1	1	0	1
2019	6	0	1	0	1.02243	0.0221792	1061	6.96697	2.3e-05	-10.68	0.009542	-4.65205	1.08214	0.19994	6.26362	1.83476	-7.86821	10208	5	0	0	0	0	0	0	0	0	0	0	0	0	1	0	0	1	1	0	1
2020	6	0	1	0	1.07525	0.0725522	1061	6.96697	5.5e-05	-9.80818	0.008858	-4.72643	1.27244	0.22104	6.00086	1.7919	-7.99162	9449	6	0	0	0	0	0	0	0	0	0	0	0	0	1	0	0	1	1	0	1
2021	6	0	1	0	0.948105	-0.05329	1061	6.96697	6.1e-05	-9.70464	0.009655	-4.64028	1.17017	0.22104	5.99609	1.79111	-7.64537	14427	7	0	0	0	0	0	0	0	0	0	0	0	0	1	0	0	1	1	0	1
2006	7	0	0	0	0.433477	-0.835916	683.3	6.52693	7.7e-06	-11.7743	0.001299	-6.64616	-0.290467	0.06743	12.6105	2.53453	-7.49373	4402	-8	0	0	0	0	0	0	0	0	0	0	0	0	1	0	0	1	1	0	0
2007	7	0	0	0	0.479108	-0.73583	694.68	6.54345	8.2e-06	-11.7114	0.00688	-4.97914	0.098106	0.069498	9.81845	2.28426	-7.52476	4353	-7	0	0	0	0	0	0	0	0	0	0	0	0	1	0	0	1	1	0	0
2008	7	0	0	0	0.485279	-0.723032	706.36	6.56013	9.2e-06	-11.5963	0.005758	-5.15716	0.24352	0.077477	8.90667	2.1868	-7.52953	4446	-6	0	0	0	0	0	0	0	0	0	0	0	0	1	0	0	1	1	0	0
2009	7	0	0	0	0.503717	-0.685741	718.63	6.57735	1e-05	-11.5129	0.007249	-4.92689	0.111618	0.061205	9.94728	2.2973	-7.59101	4478	-5	0	0	0	0	0	0	0	0	0	0	0	0	1	0	0	1	1	0	0
2010	7	0	0	0	0.516814	-0.660073	732.03	6.59582	1e-05	-11.5129	0.004885	-5.32159	0.196613	0.060839	9.8878	2.2913	-7.60958	4683	-4	0	0	0	0	0	0	0	0	0	0	0	0	1	0	0	1	1	0	0
2011	7	0	0	0	0.525216	-0.643945	736.9	6.60245	9.4e-06	-11.5748	0.005022	-5.29393	0.233614	0.057985	10.1129	2.31381	-7.58047	5278	-3	0	0	0	0	0	0	0	0	0	0	0	0	1	0	0	1	1	0	0
2012	7	0	0	0	0.556971	-0.585241	747.7	6.617	1e-05	-11.5129	0.004719	-5.35616	0.400902	0.058819	11.3866	2.43244	-7.80363	4560	-2	0	0	0	0	0	0	0	0	0	0	0	0	1	0	0	1	1	0	0
2013	7	0	0	0	0.605956	-0.500947	762.9	6.63713	1.1e-05	-11.4176	0.004953	-5.30776	0.355784	0.053838	12.2389	2.50462	-7.99413	4063	-1	0	0	0	0	0	0	0	0	0	0	0	0	1	0	0	1	1	0	0
2014	7	0	1	0	0.76098	-0.273149	772.9	6.65015	1.1e-05	-11.4176	0.006519	-5.03303	0.870368	0.054906	12.2599	2.50633	-8.1823	3541	0	0	0	0	0	0	0	0	0	0	0	0	0	1	0	0	1	1	0	0
2015	7	0	1	0	0.876362	-0.131976	780.39	6.65979	1.3e-05	-11.2506	0.003697	-5.60023	1.08499	0.057561	19.7803	2.98469	-8.41869	3055	1	0	0	0	0	0	0	0	0	0	0	0	0	1	0	0	1	1	0	0
2016	7	0	1	0	0.842723	-0.171117	788	6.6695	1.6e-05	-11.0429	0.005986	-5.11833	0.690638	0.060149	13.078	2.57093	-8.46975	3215	2	0	0	0	0	0	0	0	0	0	0	0	0	1	0	0	1	1	0	0
2017	7	0	1	0	0.992242	-0.0077886	790	6.67203	4.2e-05	-10.0778	0.005926	-5.12841	0.798278	0.077623	11.0195	2.39967	-8.42649	3519	3	0	0	0	0	0	0	0	0	0	0	0	0	1	0	0	1	1	0	0
2018	7	0	1	0	1.15011	0.139858	797	6.68086	7.3e-05	-9.52505	0.005861	-5.13943	1.05063	0.082133	9.11661	2.2101	-8.30774	4094	4	0	0	0	0	0	0	0	0	0	0	0	0	1	0	0	1	1	0	0
2019	7	0	1	0	1.20433	0.18592	801	6.68586	9.2e-05	-9.29372	0.005521	-5.1992	1.31648	0.073013	7.70958	2.04246	-8.50925	3270	5	0	0	0	0	0	0	0	0	0	0	0	0	1	0	0	1	1	0	0
2020	7	0	1	0	1.29404	0.257768	800.5	6.68524	0.000283	-8.17006	0.005623	-5.18089	1.01977	0.07572	6.98738	1.94411	-7.94124	6011	6	0	0	0	0	0	0	0	0	0	0	0	0	1	0	0	1	1	0	0
2021	7	0	1	0	1.18578	0.170397	800	6.68461	0.000315	-8.06294	0.006015	-5.1135	1.68231	0.07572	6.59511	1.88633	-7.93977	6339	7	0	0	0	0	0	0	0	0	0	0	0	0	1	0	0	1	1	0	0
2006	8	0	0	0	0.688866	-0.372708	1106.08	7.00858	1.4e-05	-11.1765	0.00118	-6.74224	-0.157007	0.064261	17.8669	2.88295	-8.57947	2255	-8	0	0	0	0	0	0	0	0	0	0	0	0	1	0	0	0	1	0	1
2007	8	0	0	0	0.697464	-0.360305	1123.43	7.02414	1.5e-05	-11.1075	0.004754	-5.34877	0.067084	0.06752	18.2205	2.90255	-8.63465	2215	-7	0	0	0	0	0	0	0	0	0	0	0	0	1	0	0	0	1	0	1
2008	8	0	0	0	0.746791	-0.29197	1141.73	7.0403	1.7e-05	-10.9823	0.005437	-5.21453	-0.066553	0.085253	16.5197	2.80455	-8.60434	2426	-6	0	0	0	0	0	0	0	0	0	0	0	0	1	0	0	0	1	0	1
2009	8	0	0	0	0.680762	-0.384542	1155.28	7.0521	1.7e-05	-10.9823	0.004491	-5.40568	0.167446	0.10645	15.8198	2.76126	-8.6026	2667	-5	0	0	0	0	0	0	0	0	0	0	0	0	1	0	0	0	1	0	1
2010	8	0	0	0	0.650969	-0.429293	1161.01	7.05704	1.9e-05	-10.8711	0.008073	-4.81923	0.137799	0.093678	20.3192	3.01157	-8.57655	3012	-4	0	0	0	0	0	0	0	0	0	0	0	0	1	0	0	0	1	0	1
2011	8	0	0	0	0.574044	-0.55505	1160.7	7.05678	1.3e-05	-11.2506	0.004676	-5.36531	0.169217	0.098422	16.6583	2.81291	-8.50027	3607	-3	0	0	0	0	0	0	0	0	0	0	0	0	1	0	0	0	1	0	1
2012	8	0	0	0	0.566024	-0.569119	1172.1	7.06655	1.3e-05	-11.2506	0.004966	-5.30514	0.354407	0.11074	17.8035	2.87939	-8.55872	3806	-2	0	0	0	0	0	0	0	0	0	0	0	0	1	0	0	0	1	0	1
2013	8	0	0	0	0.580206	-0.544372	1163.9	7.05953	1.3e-05	-11.2506	0.005336	-5.23328	0.669362	0.10774	18.6449	2.92557	-8.57087	4131	-1	0	0	0	0	0	0	0	0	0	0	0	0	1	0	0	0	1	0	1
2014	8	0	1	0	0.669514	-0.401203	1196.6	7.08724	1.5e-05	-11.1075	0.004963	-5.30574	0.979354	0.076443	18.5204	2.91887	-8.59574	4316	0	0	0	0	0	0	0	0	0	0	0	0	0	1	0	0	0	1	0	1
2015	8	0	1	0	0.763695	-0.269587	1202.19	7.0919	2e-05	-10.8198	0.00393	-5.53912	1.02655	0.10364	17.0993	2.83904	-8.57127	4459	1	0	0	0	0	0	0	0	0	0	0	0	0	1	0	0	0	1	0	1
2016	8	0	1	0	0.798222	-0.225368	1207	7.09589	3.6e-05	-10.232	0.006119	-5.09636	0.74217	0.12158	17.6172	2.86888	-8.62757	4832	2	0	0	0	0	0	0	0	0	0	0	0	0	1	0	0	0	1	0	1
2017	8	0	1	0	0.93965	-0.0622479	1199	7.08924	0.000119	-9.03639	0.006741	-4.99955	0.86267	0.16577	14.9309	2.70343	-8.56157	5073	3	0	0	0	0	0	0	0	0	0	0	0	0	1	0	0	0	1	0	1
2018	8	0	1	0	1.09671	0.0923102	1208	7.09672	0.000189	-8.57376	0.004099	-5.49701	1.06847	0.18996	13.4151	2.59638	-8.64726	4866	4	0	0	0	0	0	0	0	0	0	0	0	0	1	0	0	0	1	0	1
2019	8	0	1	0	1.52504	0.422018	1215	7.1025	0.000214	-8.44953	0.006468	-5.04089	0.898467	0.20105	13.2789	2.58618	-8.48214	5978	5	0	0	0	0	0	0	0	0	0	0	0	0	1	0	0	0	1	0	1
2020	8	0	1	0	1.6198	0.482305	1211.5	7.09962	0.000129	-8.9557	0.004075	-5.50288	1.73514	0.22151	13.6666	2.61496	-8.66478	5240	6	0	0	0	0	0	0	0	0	0	0	0	0	1	0	0	0	1	0	1
2021	8	0	1	0	1.40474	0.339854	1208	7.09672	0.000144	-8.8457	0.009619	-4.64401	1.43308	0.22151	13.837	2.62735	-8.51859	6445	7	0	0	0	0	0	0	0	0	0	0	0	0	1	0	0	0	1	0	1
2006	9	0	0	0	0.885058	-0.122103	453.61	6.11724	6.4e-06	-11.9592	0.003145	-5.76194	-0.292754	0.089969	6.86565	1.92653	-7.22911	3511	-8	0	0	0	0	0	0	0	0	0	0	0	0	1	0	0	1	1	0	0
2007	9	0	0	0	0.88733	-0.119538	457.18	6.12508	6.3e-06	-11.975	0.004563	-5.38978	-0.137584	0.10115	6.67035	1.89767	-7.33585	3343	-7	0	0	0	0	0	0	0	0	0	0	0	0	1	0	0	1	1	0	0
2008	9	0	0	0	0.899022	-0.106448	459.67	6.13051	7.5e-06	-11.8006	0.005851	-5.14114	0.161291	0.11031	6.96007	1.94019	-7.54835	3178	-6	0	0	0	0	0	0	0	0	0	0	0	0	1	0	0	1	1	0	0
2009	9	0	0	0	1.02797	0.0275859	462.31	6.13624	8.7e-06	-11.6522	0.019887	-3.91769	-0.073761	0.09346	7.90485	2.06748	-7.62273	3287	-5	0	0	0	0	0	0	0	0	0	0	0	0	1	0	0	1	1	0	0
2010	9	0	0	0	0.959265	-0.0415884	465.97	6.14412	1.1e-05	-11.4176	0.006586	-5.02281	0.123965	0.091708	8.04006	2.08444	-7.7623	3205	-4	0	0	0	0	0	0	0	0	0	0	0	0	1	0	0	1	1	0	0
2011	9	0	0	0	0.897964	-0.107625	467.4	6.14719	1e-05	-11.5129	0.004356	-5.4362	0.030069	0.095185	8.1686	2.1003	-7.7822	3377	-3	0	0	0	0	0	0	0	0	0	0	0	0	1	0	0	1	1	0	0
2012	9	0	0	0	0.942644	-0.0590666	468.4	6.14932	1.2e-05	-11.3306	0.00489	-5.32056	-0.026664	0.079348	9.06391	2.2043	-7.81749	3621	-2	0	0	0	0	0	0	0	0	0	0	0	0	1	0	0	1	1	0	0
2013	9	0	0	0	0.938998	-0.0629416	466.9	6.14611	1.3e-05	-11.2506	0.004611	-5.37931	0.69212	0.096329	10.0373	2.30631	-7.774	4156	-1	0	0	0	0	0	0	0	0	0	0	0	0	1	0	0	1	1	0	0
2014	9	0	1	0	0.927801	-0.0749377	468.6	6.14975	1.3e-05	-11.2506	0.00461	-5.37953	0.851893	0.096896	10.5213	2.3534	-7.71565	4625	0	0	0	0	0	0	0	0	0	0	0	0	0	1	0	0	1	1	0	0
2015	9	0	1	0	1.05274	0.0513934	469.01	6.15062	1.6e-05	-11.0429	0.003024	-5.80117	0.780977	0.11339	11.7714	2.46567	-7.67052	4988	1	0	0	0	0	0	0	0	0	0	0	0	0	1	0	0	1	1	0	0
2016	9	0	1	0	1.19319	0.176634	470	6.15273	5e-05	-9.90349	0.005426	-5.21655	0.711677	0.12049	10.0077	2.30336	-7.62212	5568	2	0	0	0	0	0	0	0	0	0	0	0	0	1	0	0	1	1	0	0
2017	9	0	1	0	1.35545	0.304134	465	6.14204	6.8e-05	-9.596	0.004406	-5.42479	0.928088	0.14159	7.44992	2.0082	-7.53857	5837	3	0	0	0	0	0	0	0	0	0	0	0	0	1	0	0	1	1	0	0
2018	9	0	1	0	1.52668	0.423092	465	6.14204	7.7e-05	-9.47171	0.005097	-5.2791	1.10054	0.15549	6.93	1.93586	-7.65986	5591	4	0	0	0	0	0	0	0	0	0	0	0	0	1	0	0	1	1	0	0
2019	9	0	1	0	1.93489	0.66005	465	6.14204	8.2e-05	-9.40879	0.003814	-5.56908	1.1292	0.14922	6.44593	1.86345	-7.87368	4517	5	0	0	0	0	0	0	0	0	0	0	0	0	1	0	0	1	1	0	0
2020	9	0	1	0	2.0902	0.73726	461.5	6.13448	0.000114	-9.07931	0.005699	-5.16746	1.62588	0.15787	5.9794	1.78832	-7.57424	6310	6	0	0	0	0	0	0	0	0	0	0	0	0	1	0	0	1	1	0	0
2021	9	0	1	0	2.02706	0.706584	458	6.12687	0.000127	-8.97132	0.006434	-5.04616	1.28547	0.15787	5.46363	1.69811	-7.93167	4550	7	0	0	0	0	0	0	0	0	0	0	0	0	1	0	0	1	1	0	0
2006	10	1	0	0	0.567861	-0.565878	363.71	5.89636	1.5e-05	-11.1075	0.001973	-6.2282	-0.266696	0.086205	10.6611	2.36661	-7.79185	1768	-8	0	0	0	0	0	0	0	0	0	0	0	0	1	0	0	1	1	0	0
2007	10	1	0	0	0.481179	-0.731516	366.89	5.90506	1.2e-05	-11.3306	0.009288	-4.67903	-0.123961	0.097139	9.82224	2.28465	-7.84186	1970	-7	0	0	0	0	0	0	0	0	0	0	0	0	1	0	0	1	1	0	0
2008	10	1	0	0	0.412664	-0.885121	369.38	5.91183	1.2e-05	-11.3306	0.008108	-4.8149	0.277627	0.10186	11.013	2.39908	-7.81121	2425	-6	1	0	0	0	0	0	0	0	0	0	0	0	1	0	0	1	1	0	0
2009	10	1	0	0	0.648711	-0.432767	371.91	5.91865	1.3e-05	-11.2506	0.007338	-4.91469	0.260983	0.09208	10.1375	2.31624	-7.66855	2982	-5	0	1	0	0	0	0	0	0	0	0	0	0	1	0	0	1	1	0	0
2010	10	1	0	0	0.652038	-0.427653	372.96	5.92147	1.4e-05	-11.1765	0.006637	-5.01509	-0.084061	0.087672	10.1684	2.31929	-7.66236	3258	-4	0	0	1	0	0	0	0	0	0	0	0	0	1	0	0	1	1	0	0
2011	10	1	0	0	0.550429	-0.597058	374.3	5.92506	1.1e-05	-11.4176	0.007122	-4.94457	0.262528	0.090166	12.4709	2.5234	-7.64623	3819	-3	0	0	0	1	0	0	0	0	0	0	0	0	1	0	0	1	1	0	0
2012	10	1	0	0	0.593839	-0.521148	376.9	5.93198	1.2e-05	-11.3306	0.00666	-5.01164	0.525927	0.085512	14.6767	2.68626	-7.6702	4020	-2	0	0	0	0	1	0	0	0	0	0	0	0	1	0	0	1	1	0	0
2013	10	1	0	0	0.633908	-0.455852	378.1	5.93516	1.4e-05	-11.1765	0.008183	-4.8057	0.446072	0.074459	14.8198	2.69597	-7.77258	4020	-1	0	0	0	0	0	0	0	0	0	0	0	0	1	0	0	1	1	0	0
2014	10	1	1	1	0.664266	-0.409073	380.7	5.94201	1.4e-05	-11.1765	0.006551	-5.02814	0.930964	0.075056	16.1959	2.78476	-7.84389	4049	0	0	0	0	0	0	1	0	0	0	0	0	0	1	0	0	1	1	0	0
2015	10	1	1	1	0.764731	-0.268231	382.35	5.94634	1.8e-05	-10.9251	0.005321	-5.23609	0.642775	0.073087	17.2397	2.84721	-7.87802	4039	1	0	0	0	0	0	0	1	0	0	0	0	0	1	0	0	1	1	0	0
2016	10	1	1	1	0.822887	-0.194936	383	5.94803	2.1e-05	-10.771	0.007928	-4.83735	0.631369	0.07591	17.9403	2.88705	-7.85702	4320	2	0	0	0	0	0	0	0	1	0	0	0	0	1	0	0	1	1	0	0
2017	10	1	1	1	1.01901	0.0188355	380	5.94017	2.9e-05	-10.4482	0.006341	-5.06072	1.01728	0.10446	17.8378	2.88132	-7.88151	4254	3	0	0	0	0	0	0	0	0	1	0	0	0	1	0	0	1	1	0	0
2018	10	1	1	1	1.25944	0.23067	382	5.94542	3.5e-05	-10.2602	0.006739	-4.99984	1.14821	0.10641	18.3112	2.90751	-7.87709	4338	4	0	0	0	0	0	0	0	0	0	1	0	0	1	0	0	1	1	0	0
2019	10	1	1	1	1.40108	0.337246	383	5.94803	3.9e-05	-10.1519	0.004426	-5.42026	1.44943	0.10964	17.0801	2.83792	-7.86092	4339	5	0	0	0	0	0	0	0	0	0	0	1	0	1	0	0	1	1	0	0
2020	10	1	1	1	1.4376	0.362973	381	5.9428	7e-05	-9.56702	0.006095	-5.10029	1.23191	0.11386	18.455	2.91534	-7.8248	4758	6	0	0	0	0	0	0	0	0	0	0	0	1	1	0	0	1	1	0	0
2021	10	1	1	1	1.29294	0.256919	379	5.93754	7.8e-05	-9.4588	0.006305	-5.06641	0.902758	0.11386	18.8747	2.93782	-7.67084	5800	7	0	0	0	0	0	0	0	0	0	0	0	0	1	0	0	1	1	0	0
2006	11	0	0	0	0.65755	-0.419235	690.85	6.53792	3.6e-05	-10.232	0.002969	-5.81953	0.039834	0.062868	47.3948	3.85851	-9.32572	1142	-8	0	0	0	0	0	0	0	0	0	0	0	0	1	0	0	0	1	0	0
2007	11	0	0	0	0.710399	-0.341928	700.2	6.55137	3.7e-05	-10.2046	0.008036	-4.82382	0.197003	0.064813	47.0866	3.85199	-9.21277	1324	-7	0	0	0	0	0	0	0	0	0	0	0	0	1	0	0	0	1	0	0
2008	11	0	0	0	0.747229	-0.291384	710.1	6.56541	3.9e-05	-10.1519	0.007284	-4.92208	-0.143715	0.071092	43.1255	3.76411	-9.16589	1502	-6	0	0	0	0	0	0	0	0	0	0	0	0	1	0	0	0	1	0	0
2009	11	0	0	0	0.824005	-0.193579	717.5	6.57577	4.2e-05	-10.0778	0.006417	-5.0488	-0.19377	0.090362	37.7471	3.63091	-9.066	1747	-5	0	0	0	0	0	0	0	0	0	0	0	0	1	0	0	0	1	0	0
2010	11	0	0	0	0.748914	-0.289132	730.89	6.59426	3.9e-05	-10.1519	0.005544	-5.19504	-0.004473	0.11928	24.2398	3.18799	-9.07555	1965	-4	0	0	0	0	0	0	0	0	0	0	0	0	1	0	0	0	1	0	0
2011	11	0	0	0	0.684932	-0.378436	734.8	6.5996	2.3e-05	-10.68	0.004284	-5.45287	0.554333	0.10019	23.9405	3.17557	-8.95603	2413	-3	0	0	0	0	0	0	0	0	0	0	0	0	1	0	0	0	1	0	0
2012	11	0	0	0	0.685682	-0.377342	744.4	6.61258	2.2e-05	-10.7245	0.004739	-5.35193	0.50217	0.1107	18.7438	2.93086	-8.87861	2857	-2	0	0	0	0	0	0	0	0	0	0	0	0	1	0	0	0	1	0	0
2013	11	0	0	0	0.714368	-0.336357	754.3	6.62579	2.5e-05	-10.5966	0.00587	-5.1379	0.283934	0.10504	23.3878	3.15221	-8.82616	3320	-1	0	0	0	0	0	0	0	0	0	0	0	0	1	0	0	0	1	0	0
2014	11	0	1	0	0.729074	-0.315979	768.4	6.64431	2.5e-05	-10.5966	0.009168	-4.69204	0.571297	0.1043	22.9478	3.13322	-8.75358	3805	0	0	0	0	0	0	0	0	0	0	0	0	0	1	0	0	0	1	0	0
2015	11	0	1	0	0.822913	-0.194905	774.36	6.65204	3.1e-05	-10.3815	0.003807	-5.57091	0.54806	0.10231	24.6008	3.20278	-8.71484	4275	1	0	0	0	0	0	0	0	0	0	0	0	0	1	0	0	0	1	0	0
2016	11	0	1	0	0.840895	-0.173288	780	6.65929	4.6e-05	-9.98687	0.008631	-4.75239	1.00751	0.10518	24.4582	3.19697	-8.61986	4964	2	0	0	0	0	0	0	0	0	0	0	0	0	1	0	0	0	1	0	0
2017	11	0	1	0	0.988245	-0.0118249	778	6.65673	8e-05	-9.43348	0.008368	-4.78334	1.20211	0.16748	23.394	3.15248	-8.51879	5592	3	0	0	0	0	0	0	0	0	0	0	0	0	1	0	0	0	1	0	0
2018	11	0	1	0	1.15216	0.141642	783	6.66313	8.7e-05	-9.3496	0.009265	-4.68151	0.982386	0.19602	21.1028	3.04941	-8.47504	5920	4	0	0	0	0	0	0	0	0	0	0	0	0	1	0	0	0	1	0	0
2019	11	0	1	0	1.30406	0.265486	787	6.66823	0.000108	-9.13338	0.007201	-4.93354	1.07302	0.18458	19.7666	2.98399	-8.51985	5476	5	0	0	0	0	0	0	0	0	0	0	0	0	1	0	0	0	1	0	0
2020	11	0	1	0	1.36042	0.307796	784	6.66441	0.000152	-8.79163	0.008045	-4.8227	1.46411	0.19879	19.647	2.97793	-8.3174	6940	6	0	0	0	0	0	0	0	0	0	0	0	0	1	0	0	0	1	0	0
2021	11	0	1	0	1.21633	0.195841	781	6.66057	0.000169	-8.68561	0.008975	-4.71331	1.07972	0.19879	19.8583	2.98862	-8.62497	5480	7	0	0	0	0	0	0	0	0	0	0	0	0	1	0	0	0	1	0	0
2006	12	0	0	0	0.527484	-0.639636	395.7	5.98066	2.1e-05	-10.771	0.003799	-5.57302	-0.06373	0.052807	27.2593	3.30539	-8.95839	939	-8	0	0	0	0	0	0	0	0	0	0	0	0	1	0	0	0	1	0	1
2007	12	0	0	0	0.532568	-0.630044	401.86	5.9961	2.3e-05	-10.68	0.01627	-4.11843	-0.126935	0.056424	23.7172	3.1662	-8.86307	1133	-7	0	0	0	0	0	0	0	0	0	0	0	0	1	0	0	0	1	0	1
2008	12	0	0	0	0.548376	-0.600795	408.28	6.01195	2.9e-05	-10.4482	0.013958	-4.2717	0.284417	0.057258	22.5728	3.11675	-8.71747	1441	-6	0	0	0	0	0	0	0	0	0	0	0	0	1	0	0	0	1	0	1
2009	12	0	0	0	0.6462	-0.436646	413.33	6.02425	3.1e-05	-10.3815	0.015602	-4.16036	0.106926	0.061762	20.5375	3.02225	-8.58521	1800	-5	0	0	0	0	0	0	0	0	0	0	0	0	1	0	0	0	1	0	1
2010	12	0	0	0	0.649057	-0.432234	419.02	6.03792	3.1e-05	-10.3815	0.013103	-4.33491	0.260116	0.060973	18.8899	2.93863	-8.46098	2228	-4	0	0	0	0	0	0	0	0	0	0	0	0	1	0	0	0	1	0	1
2011	12	0	0	0	0.64145	-0.444023	424.9	6.05185	2e-05	-10.8198	0.012247	-4.40247	0.182708	0.060541	15.1855	2.72034	-8.3099	2870	-3	0	0	0	0	0	0	0	0	0	0	0	0	1	0	0	0	1	0	1
2012	12	0	0	0	0.647647	-0.434409	433.2	6.0712	2e-05	-10.8198	0.012568	-4.3766	0.514603	0.079723	13.938	2.63462	-8.41391	2901	-2	0	0	0	0	0	0	0	0	0	0	0	0	1	0	0	0	1	0	1
2013	12	0	0	0	0.706464	-0.347483	422.4	6.04595	2.1e-05	-10.771	0.010818	-4.52654	0.541887	0.080849	13.966	2.63663	-8.4939	2985	-1	0	0	0	0	0	0	0	0	0	0	0	0	1	0	0	0	1	0	1
2014	12	0	1	0	0.884311	-0.122946	450.4	6.11014	2.2e-05	-10.7245	0.009733	-4.63223	0.618083	0.10296	13.7025	2.61758	-8.62932	2992	0	0	0	0	0	0	0	0	0	0	0	0	0	1	0	0	0	1	0	1
2015	12	0	1	0	1.057	0.0554366	461.13	6.13368	2.6e-05	-10.5574	0.008633	-4.75216	0.577988	0.12522	20.5464	3.02269	-8.73126	3133	1	0	0	0	0	0	0	0	0	0	0	0	0	1	0	0	0	1	0	1
2016	12	0	1	0	1.10279	0.0978442	470	6.15273	4.2e-05	-10.0778	0.015023	-4.19817	0.781935	0.13146	20.0699	2.99922	-8.7255	3410	2	0	0	0	0	0	0	0	0	0	0	0	0	1	0	0	0	1	0	1
2017	12	0	1	0	1.32534	0.281667	474	6.16121	8.8e-05	-9.33817	0.011471	-4.46793	0.641294	0.11953	18.7331	2.93029	-8.68305	3752	3	0	0	0	0	0	0	0	0	0	0	0	0	1	0	0	0	1	0	1
2018	12	0	1	0	1.55859	0.443782	479	6.1717	0.000117	-9.05334	0.009028	-4.70742	0.7645	0.24299	18.3993	2.91231	-8.7095	3959	4	0	0	0	0	0	0	0	0	0	0	0	0	1	0	0	0	1	0	1
2019	12	0	1	0	1.83597	0.607571	483	6.18002	0.000216	-8.44023	0.01161	-4.45589	1.05183	0.15322	17.5492	2.86501	-8.61274	4445	5	0	0	0	0	0	0	0	0	0	0	0	0	1	0	0	0	1	0	1
2020	12	0	1	0	2.01357	0.699907	488.5	6.19134	0.000222	-8.41283	0.014233	-4.25219	0.965235	0.16349	14.4506	2.67074	-8.60137	4661	6	0	0	0	0	0	0	0	0	0	0	0	0	1	0	0	0	1	0	1
2021	12	0	1	0	1.7947	0.58484	494	6.20254	0.000247	-8.30612	0.014659	-4.2227	1.10168	0.16349	13.3585	2.59215	-8.83896	3776	7	0	0	0	0	0	0	0	0	0	0	0	0	1	0	0	0	1	0	1
2006	13	0	0	0	0.580763	-0.543412	422.59	6.0464	1.4e-05	-11.1765	0.002442	-6.01494	-0.067087	0.071038	24.8201	3.21165	-8.58819	1019	-8	0	0	0	0	0	0	0	0	0	0	0	0	1	0	0	0	1	0	0
2007	13	0	0	0	0.664984	-0.407992	427.18	6.05721	1.7e-05	-10.9823	0.00724	-4.92813	-0.000164	0.070586	21.2219	3.05503	-8.5088	1020	-7	0	0	0	0	0	0	0	0	0	0	0	0	1	0	0	0	1	0	0
2008	13	0	0	0	0.688612	-0.373078	432.51	6.06961	1.9e-05	-10.8711	0.007329	-4.91592	-0.085816	0.080497	21.4074	3.06373	-8.62369	954	-6	0	0	0	0	0	0	0	0	0	0	0	0	1	0	0	0	1	0	0
2009	13	0	0	0	0.597441	-0.5151	436.27	6.07826	2.3e-05	-10.68	0.006094	-5.10045	0.093286	0.067263	20.3112	3.01117	-8.61591	992	-5	0	0	0	0	0	0	0	0	0	0	0	0	1	0	0	0	1	0	0
2010	13	0	0	0	0.584995	-0.536152	440.2	6.08723	2.6e-05	-10.5574	0.006013	-5.11383	0.256169	0.085626	14.5524	2.67776	-8.70509	1010	-4	0	0	0	0	0	0	0	0	0	0	0	0	1	0	0	0	1	0	0
2011	13	0	0	0	0.545091	-0.606802	441.6	6.0904	2.9e-05	-10.4482	0.00488	-5.32261	0.062553	0.086125	18.0306	2.89207	-8.6922	1129	-3	0	0	0	0	0	0	0	0	0	0	0	0	1	0	0	0	1	0	0
2012	13	0	0	0	0.571926	-0.558746	442.4	6.09222	2.9e-05	-10.4482	0.004562	-5.38999	0.466372	0.082455	19.5699	2.97399	-8.6561	1283	-2	0	0	0	0	0	0	0	0	0	0	0	0	1	0	0	0	1	0	0
2013	13	0	0	0	0.615178	-0.485843	447.5	6.10368	3e-05	-10.4143	0.004261	-5.45825	0.617808	0.085762	19.9777	2.99462	-8.63901	1422	-1	0	0	0	0	0	0	0	0	0	0	0	0	1	0	0	0	1	0	0
2014	13	0	1	0	0.786669	-0.239947	452.6	6.11501	2.9e-05	-10.4482	0.003396	-5.68516	0.820839	0.089701	15.6386	2.74974	-8.65827	1535	0	0	0	0	0	0	0	0	0	0	0	0	0	1	0	0	0	1	0	0
2015	13	0	1	0	0.866739	-0.143017	452.26	6.11426	3.3e-05	-10.319	0.003163	-5.75623	0.620076	0.099353	16.259	2.78865	-8.67163	1640	1	0	0	0	0	0	0	0	0	0	0	0	0	1	0	0	0	1	0	0
2016	13	0	1	0	0.849129	-0.163544	455	6.1203	0.000105	-9.16155	0.005626	-5.18036	0.474856	0.11827	14.4259	2.66902	-8.65093	1928	2	0	0	0	0	0	0	0	0	0	0	0	0	1	0	0	0	1	0	0
2017	13	0	1	0	0.983682	-0.0164529	454	6.1181	0.00049	-7.62111	0.010453	-4.56087	1.00355	0.20415	13.1434	2.57592	-8.5723	2216	3	0	0	0	0	0	0	0	0	0	0	0	0	1	0	0	0	1	0	0
2018	13	0	1	0	1.12433	0.117187	456	6.12249	0.000236	-8.35168	0.012591	-4.37477	0.97738	0.21341	11.2399	2.41947	-8.54214	2347	4	0	0	0	0	0	0	0	0	0	0	0	0	1	0	0	0	1	0	0
2019	13	0	1	0	1.61774	0.481028	458	6.12687	0.000758	-7.18483	0.014132	-4.25931	1.54657	0.18912	9.61748	2.26358	-8.56797	2189	5	0	0	0	0	0	0	0	0	0	0	0	0	1	0	0	0	1	0	0
2020	13	0	1	0	1.70423	0.533116	458.5	6.12796	0.000602	-7.41525	0.015951	-4.13823	1.30897	0.20637	8.98522	2.19558	-8.50275	2431	6	0	0	0	0	0	0	0	0	0	0	0	0	1	0	0	0	1	0	0
2021	13	0	1	0	1.51035	0.412343	459	6.12905	0.000669	-7.30973	0.014943	-4.20351	1.44359	0.20637	8.61516	2.15352	-8.78042	1919	7	0	0	0	0	0	0	0	0	0	0	0	0	1	0	0	0	1	0	0
2006	14	0	0	0	1.09037	0.0865134	348.82	5.85456	7.8e-06	-11.7614	0.003035	-5.79754	-0.904112	0.13549	4.03515	1.39504	-8.08831	3113	-8	0	0	0	0	0	0	0	0	0	0	0	0	0	1	0	0	0	0	1
2007	14	0	0	0	0.922086	-0.0811173	355.31	5.87299	9.4e-06	-11.5748	0.022213	-3.80708	-0.828148	0.14605	3.8462	1.34709	-8.16339	3214	-7	0	0	0	0	0	0	0	0	0	0	0	0	0	1	0	0	0	0	1
2008	14	0	0	0	0.952654	-0.048503	360.23	5.88674	1e-05	-11.5129	0.026926	-3.61466	-0.764213	0.14722	3.56321	1.27066	-8.06775	3682	-6	0	0	0	0	0	0	0	0	0	0	0	0	0	1	0	0	0	0	1
2009	14	0	0	0	1.24497	0.21911	365.12	5.90023	1.1e-05	-11.4176	0.023276	-3.76033	-0.488599	0.16025	4.4348	1.48948	-8.10317	3988	-5	0	0	0	0	0	0	0	0	0	0	0	0	0	1	0	0	0	0	1
2010	14	0	0	0	1.18882	0.172963	365.5	5.90127	1.1e-05	-11.4176	0.024792	-3.69723	-0.592515	0.15623	3.71627	1.31272	-8.07575	4195	-4	0	0	0	0	0	0	0	0	0	0	0	0	0	1	0	0	0	0	1
2011	14	0	0	0	1.15582	0.144809	365	5.8999	9.2e-06	-11.5963	0.03241	-3.42929	-0.189894	0.16132	3.4694	1.24398	-7.99964	4761	-3	0	0	0	0	0	0	0	0	0	0	0	0	0	1	0	0	0	0	1
2012	14	0	0	0	1.19732	0.180087	365.8	5.90209	9.8e-06	-11.5331	0.034451	-3.36822	-0.321466	0.16077	3.71883	1.31341	-8.04466	5150	-2	0	0	0	0	0	0	0	0	0	0	0	0	0	1	0	0	0	0	1
2013	14	0	0	0	1.25688	0.228633	367.5	5.90672	1.1e-05	-11.4176	0.035401	-3.34102	-0.151122	0.17551	4.42752	1.48784	-8.01163	5903	-1	0	0	0	0	0	0	0	0	0	0	0	0	0	1	0	0	0	0	1
2014	14	0	1	0	1.46175	0.379634	369.7	5.91269	1.2e-05	-11.3306	0.04384	-3.12721	-0.329065	0.16674	5.38436	1.6835	-8.02302	6365	0	0	0	0	0	0	0	0	0	0	0	0	0	0	1	0	0	0	0	1
2015	14	0	1	0	1.6445	0.497439	367.39	5.90642	1.5e-05	-11.1075	0.030484	-3.49055	-0.097345	0.1781	5.60799	1.72419	-8.0614	6967	1	0	0	0	0	0	0	0	0	0	0	0	0	0	1	0	0	0	0	1
2016	14	0	1	0	1.73228	0.549439	370	5.9135	6.4e-05	-9.65663	0.019619	-3.93126	-0.21751	0.18869	6.20257	1.82496	-7.99495	8298	2	0	0	0	0	0	0	0	0	0	0	0	0	0	1	0	0	0	0	1
2017	14	0	1	0	1.69694	0.528824	369	5.9108	0.000102	-9.19054	0.03868	-3.25243	-0.107126	0.19211	4.86953	1.583	-8.05448	7881	3	0	0	0	0	0	0	0	0	0	0	0	0	0	1	0	0	0	0	1
2018	14	0	1	0	1.67071	0.513252	377	5.93224	0.000114	-9.07931	0.046169	-3.07545	-0.333836	0.22992	5.30868	1.66934	-8.23544	7308	4	0	0	0	0	0	0	0	0	0	0	0	0	0	1	0	0	0	0	1
2019	14	0	1	0	1.62483	0.485406	384	5.95064	0.000127	-8.97132	0.038006	-3.27001	0.193134	0.24277	5.74119	1.74767	-8.48472	5897	5	0	0	0	0	0	0	0	0	0	0	0	0	0	1	0	0	0	0	1
2020	14	0	1	0	1.74013	0.553958	389.5	5.96486	0.000141	-8.86675	0.053799	-2.9225	0.210975	0.25591	5.6206	1.72644	-8.27607	7455	6	0	0	0	0	0	0	0	0	0	0	0	0	0	1	0	0	0	0	1
2021	14	0	1	0	1.40291	0.338548	395	5.97889	0.000156	-8.76566	0.054706	-2.90578	-0.128885	0.25591	6.18596	1.82228	-8.443	6564	7	0	0	0	0	0	0	0	0	0	0	0	0	0	1	0	0	0	0	1
2006	15	0	0	0	0.801072	-0.221804	305.85	5.72309	8.9e-06	-11.6295	0.002079	-6.17587	-0.950105	0.11951	5.08678	1.62665	-7.48159	2287	-8	0	0	0	0	0	0	0	0	0	0	0	0	0	1	0	1	0	0	1
2007	15	0	0	0	0.798132	-0.225481	309.42	5.7347	9.8e-06	-11.5331	0.008259	-4.79645	-0.580527	0.12302	4.89098	1.58739	-7.48393	2480	-7	0	0	0	0	0	0	0	0	0	0	0	0	0	1	0	1	0	0	1
2008	15	0	0	0	0.788738	-0.237321	312	5.743	9.9e-06	-11.523	0.007685	-4.86848	-0.737771	0.12861	5.19712	1.6481	-7.30116	3075	-6	0	0	0	0	0	0	0	0	0	0	0	0	0	1	0	1	0	0	1
2009	15	0	0	0	0.987419	-0.012661	315.6	5.75448	1e-05	-11.5129	0.006302	-5.06689	-0.423448	0.057087	7.02206	1.94906	-7.23646	3661	-5	0	0	0	0	0	0	0	0	0	0	0	0	0	1	0	1	0	0	1
2010	15	0	0	0	0.946806	-0.0546607	317.51	5.76051	1e-05	-11.5129	0.006742	-4.9994	-0.487891	0.12345	5.91442	1.77739	-7.12608	4244	-4	0	0	0	0	0	0	0	0	0	0	0	0	0	1	0	1	0	0	1
2011	15	0	0	0	0.862606	-0.147797	318.9	5.76488	7e-06	-11.8696	0.006258	-5.0739	-0.300704	0.12831	6.06704	1.80287	-6.99933	5250	-3	0	0	0	0	0	0	0	0	0	0	0	0	0	1	0	1	0	0	1
2012	15	0	0	0	0.867061	-0.142646	319.4	5.76644	7.4e-06	-11.814	0.005567	-5.1909	-0.366704	0.12969	6.29834	1.84029	-7.0548	5584	-2	0	0	0	0	0	0	0	0	0	0	0	0	0	1	0	1	0	0	1
2013	15	0	0	0	1.0034	0.0033922	337.5	5.82157	7.8e-06	-11.7614	0.004944	-5.30958	-0.270032	0.12862	6.31342	1.84268	-7.10621	5853	-1	0	0	0	0	0	0	0	0	0	0	0	0	0	1	0	1	0	0	1
2014	15	0	1	0	1.12053	0.113803	339.2	5.82659	8.6e-06	-11.6638	0.005823	-5.14594	-0.296801	0.13895	6.52698	1.87594	-7.1925	5780	0	0	0	0	0	0	0	0	0	0	0	0	0	0	1	0	1	0	0	1
2015	15	0	1	0	1.26526	0.235279	316.22	5.75644	1e-05	-11.5129	0.002687	-5.91933	-0.237862	0.14924	7.59995	2.02814	-7.29964	5747	1	0	0	0	0	0	0	0	0	0	0	0	0	0	1	0	1	0	0	1
2016	15	0	1	0	1.57859	0.45653	318	5.76205	4.8e-05	-9.94431	0.003153	-5.7594	-0.135822	0.14059	7.16472	1.96917	-7.24723	6083	2	0	0	0	0	0	0	0	0	0	0	0	0	0	1	0	1	0	0	1
2017	15	0	1	0	1.58996	0.463706	318	5.76205	5.3e-05	-9.84522	0.006762	-4.99644	0.192416	0.1379	5.3354	1.67437	-7.32186	5436	3	0	0	0	0	0	0	0	0	0	0	0	0	0	1	0	1	0	0	1
2018	15	0	1	0	1.59912	0.469456	318	5.76205	5.9e-05	-9.73797	0.006544	-5.02921	0.09548	0.10121	5.34118	1.67545	-7.40341	5499	4	0	0	0	0	0	0	0	0	0	0	0	0	0	1	0	1	0	0	1
2019	15	0	1	0	1.54301	0.433736	318	5.76205	6.6e-05	-9.62585	0.006221	-5.07982	0.16398	0.16911	5.09057	1.62739	-7.38311	5809	5	0	0	0	0	0	0	0	0	0	0	0	0	0	1	0	1	0	0	1
2020	15	0	1	0	1.5639	0.447184	317	5.7589	7.9e-05	-9.44606	0.005994	-5.117	-0.202249	0.18962	4.081	1.40634	-7.52038	5236	6	0	0	0	0	0	0	0	0	0	0	0	0	0	1	0	1	0	0	1
2021	15	0	1	0	1.21215	0.192396	316	5.75574	8.7e-05	-9.3496	0.003217	-5.73931	0.22305	0.18962	4.83316	1.5755	-7.68064	4631	7	0	0	0	0	0	0	0	0	0	0	0	0	0	1	0	1	0	0	1
2006	16	0	0	0	0.655945	-0.421679	127.21	4.84584	8.6e-06	-11.6638	0.002045	-6.19236	-0.821362	0.13064	3.12658	1.13994	-7.00424	2156	-8	0	0	0	0	0	0	0	0	0	0	0	0	0	1	0	1	0	0	1
2007	16	0	0	0	0.66108	-0.41388	128.24	4.8539	9.9e-06	-11.523	0.01313	-4.33286	-0.592206	0.12768	2.38315	0.868421	-7.028	2178	-7	0	0	0	0	0	0	0	0	0	0	0	0	0	1	0	1	0	0	1
2008	16	0	0	0	0.661375	-0.413435	129.34	4.86244	1e-05	-11.5129	0.013397	-4.31273	-0.716687	0.11957	1.84303	0.611414	-7.07053	2112	-6	0	0	0	0	0	0	0	0	0	0	0	0	0	1	0	1	0	0	1
2009	16	0	0	0	0.72056	-0.327727	130.27	4.86961	1e-05	-11.5129	0.012171	-4.4087	-0.697167	0.12534	2.64959	0.974404	-7.29269	2024	-5	0	0	0	0	0	0	0	0	0	0	0	0	0	1	0	1	0	0	1
2010	16	0	0	0	0.656071	-0.421486	130.78	4.87352	9.1e-06	-11.6072	0.012065	-4.41745	-0.670669	0.12288	2.31768	0.840569	-7.3626	2067	-4	0	0	0	0	0	0	0	0	0	0	0	0	0	1	0	1	0	0	1
2011	16	0	0	0	0.655451	-0.422432	131.4	4.87825	9.9e-06	-11.523	0.010587	-4.54813	-0.390421	0.12527	1.89346	0.638407	-7.39941	2203	-3	0	0	0	0	0	0	0	0	0	0	0	0	0	1	0	1	0	0	1
2012	16	0	0	0	0.67227	-0.397095	132.1	4.88356	1e-05	-11.5129	0.011001	-4.50977	-0.608437	0.12906	2.03052	0.708291	-7.48507	2347	-2	0	0	0	0	0	0	0	0	0	0	0	0	0	1	0	1	0	0	1
2013	16	0	0	0	0.704404	-0.350404	132.7	4.88809	1.1e-05	-11.4176	0.010704	-4.53714	-0.179704	0.13158	2.18428	0.781288	-7.50185	2492	-1	0	0	0	0	0	0	0	0	0	0	0	0	0	1	0	1	0	0	1
2014	16	0	1	0	0.79773	-0.225985	133.2	4.89185	1.1e-05	-11.4176	0.009584	-4.64766	0.110363	0.1315	2.43288	0.889074	-7.60174	2363	0	0	0	0	0	0	0	0	0	0	0	0	0	0	1	0	1	0	0	1
2015	16	0	1	0	0.973309	-0.0270534	132.16	4.88401	1.3e-05	-11.2506	0.005774	-5.15439	-0.163992	0.1264	2.83642	1.04254	-7.67005	2244	1	0	0	0	0	0	0	0	0	0	0	0	0	0	1	0	1	0	0	1
2016	16	0	1	0	1.04747	0.0463777	133	4.89035	1.7e-05	-10.9823	0.005561	-5.19198	0.135875	0.13557	2.71871	1.00016	-7.6922	2367	2	0	0	0	0	0	0	0	0	0	0	0	0	0	1	0	1	0	0	1
2017	16	0	1	0	1.07318	0.0706272	132	4.8828	1.9e-05	-10.8711	0.008569	-4.7596	0.111435	0.13254	2.35601	0.85697	-7.74214	2140	3	0	0	0	0	0	0	0	0	0	0	0	0	0	1	0	1	0	0	1
2018	16	0	1	0	1.09547	0.0911844	132	4.8828	2.1e-05	-10.771	0.005276	-5.24459	0.428382	0.16277	1.73057	0.54845	-7.7571	2227	4	0	0	0	0	0	0	0	0	0	0	0	0	0	1	0	1	0	0	1
2019	16	0	1	0	1.16033	0.148708	132	4.8828	0.000212	-8.45892	0.00563	-5.17965	-0.053966	0.17166	1.709	0.535908	-7.67752	2359	5	0	0	0	0	0	0	0	0	0	0	0	0	0	1	0	1	0	0	1
2020	16	0	1	0	1.18863	0.172797	131.5	4.87901	0.000235	-8.35592	0.005705	-5.16641	0.11538	0.17963	3.05275	1.11604	-7.90055	1939	6	0	0	0	0	0	0	0	0	0	0	0	0	0	1	0	1	0	0	1
2021	16	0	1	0	0.902883	-0.102163	131	4.8752	0.000262	-8.24717	0.008903	-4.72137	0.246847	0.17963	2.8144	1.03475	-7.75596	2336	7	0	0	0	0	0	0	0	0	0	0	0	0	0	1	0	1	0	0	1
2006	17	0	0	0	0.596695	-0.51635	320.1	5.76863	8.6e-06	-11.6638	0.001999	-6.21511	-0.750869	0.08061	7.3286	1.99178	-7.36207	2923	-8	0	0	0	0	0	0	0	0	0	0	0	0	0	1	0	1	0	0	1
2007	17	0	0	0	0.579866	-0.544959	323.8	5.78013	9e-06	-11.6183	0.01171	-4.44731	-0.655859	0.071875	7.66573	2.03676	-7.33401	3232	-7	0	0	0	0	0	0	0	0	0	0	0	0	0	1	0	1	0	0	1
2008	17	0	0	0	0.500551	-0.692045	327.4	5.79118	9.4e-06	-11.5748	0.010121	-4.59314	-0.761208	0.072622	8.73714	2.16758	-7.24399	3899	-6	0	0	0	0	0	0	0	0	0	0	0	0	0	1	0	1	0	0	1
2009	17	0	0	0	0.520548	-0.652873	329.63	5.79797	9.6e-06	-11.5538	0.010569	-4.54983	-0.515104	0.086568	10.8473	2.38392	-7.21305	4873	-5	0	0	0	0	0	0	0	0	0	0	0	0	0	1	0	1	0	0	1
2010	17	0	0	0	0.462527	-0.771051	331.54	5.80375	8.3e-06	-11.6992	0.010778	-4.53025	-0.45815	0.079277	10.2729	2.32951	-7.05408	6031	-4	0	0	0	0	0	0	0	0	0	0	0	0	0	1	0	1	0	0	1
2011	17	0	0	0	0.413758	-0.882475	334.3	5.81204	6.8e-06	-11.8986	0.013099	-4.33522	-0.41952	0.08152	11.156	2.41197	-7.02538	7389	-3	0	0	0	0	0	0	0	0	0	0	0	0	0	1	0	1	0	0	1
2012	17	0	0	0	0.424881	-0.855946	336.1	5.81741	7.3e-06	-11.8276	0.012761	-4.36136	-0.245121	0.080747	14.6363	2.68351	-7.09	7690	-2	0	0	0	0	0	0	0	0	0	0	0	0	0	1	0	1	0	0	1
2013	17	0	0	0	0.47285	-0.748976	338.6	5.82482	7.6e-06	-11.7874	0.011481	-4.46706	-0.469141	0.07892	18.0226	2.89162	-7.2398	7060	-1	0	0	0	0	0	0	0	0	0	0	0	0	0	1	0	1	0	0	1
2014	17	0	1	0	0.639294	-0.447391	339.2	5.82659	8.3e-06	-11.6992	0.006038	-5.10968	-0.301612	0.078422	19.2665	2.95837	-7.44347	5976	0	0	0	0	0	0	0	0	0	0	0	0	0	0	1	0	1	0	0	1
2015	17	0	1	0	0.860747	-0.149954	336.85	5.81964	1.2e-05	-11.3306	0.006704	-5.00505	-0.484565	0.079519	20.421	3.01656	-7.54945	5080	1	0	0	0	0	0	0	0	0	0	0	0	0	0	1	0	1	0	0	1
2016	17	0	1	0	0.86901	-0.1404	339	5.826	2.4e-05	-10.6375	0.015066	-4.19531	-0.141093	0.090021	23.0822	3.13906	-7.84402	4148	2	0	0	0	0	0	0	0	0	0	0	0	0	0	1	0	1	0	0	1
2017	17	0	1	0	0.813806	-0.206033	338	5.82305	3.8e-05	-10.1779	0.007133	-4.94302	0.142941	0.083263	24.1081	3.18255	-7.85308	4211	3	0	0	0	0	0	0	0	0	0	0	0	0	0	1	0	1	0	0	1
2018	17	0	1	0	0.773759	-0.256495	339	5.826	7.3e-05	-9.52505	0.006063	-5.10555	-0.103874	0.094547	23.4519	3.15495	-7.79589	4805	4	0	0	0	0	0	0	0	0	0	0	0	0	0	1	0	1	0	0	1
2019	17	0	1	0	0.816495	-0.202735	340	5.82895	8.1e-05	-9.42106	0.004751	-5.3494	0.232479	0.17703	20.7552	3.0328	-7.69566	5284	5	0	0	0	0	0	0	0	0	0	0	0	0	0	1	0	1	0	0	1
2020	17	0	1	0	0.83546	-0.179773	339.5	5.82747	9.1e-05	-9.30465	0.005946	-5.12504	-0.158326	0.18975	21.7504	3.07963	-7.53734	6433	6	0	0	0	0	0	0	0	0	0	0	0	0	0	1	0	1	0	0	1
2021	17	0	1	0	0.603777	-0.504551	339	5.826	0.000101	-9.20039	0.004158	-5.48272	-0.123389	0.18975	20.885	3.03903	-7.66202	6467	7	0	0	0	0	0	0	0	0	0	0	0	0	0	1	0	1	0	0	1
2006	18	0	0	0	0.478954	-0.736151	221.45	5.4002	1.1e-05	-11.4176	0.003232	-5.73465	-0.832679	0.041769	15.7785	2.75865	-7.61753	1792	-8	0	0	0	0	0	0	0	0	0	0	0	0	0	1	0	1	0	0	1
2007	18	0	0	0	0.497404	-0.698352	222.33	5.40416	1e-05	-11.5129	0.013164	-4.33027	-0.831599	0.044506	11.8522	2.47251	-7.59172	1905	-7	0	0	0	0	0	0	0	0	0	0	0	0	0	1	0	1	0	0	1
2008	18	0	0	0	0.507479	-0.6783	221.59	5.40083	1.1e-05	-11.4176	0.014243	-4.25149	-0.739839	0.045971	19.0777	2.94852	-7.63674	2036	-6	0	0	0	0	0	0	0	0	0	0	0	0	0	1	0	1	0	0	1
2009	18	0	0	0	0.513898	-0.665731	216.53	5.37773	1.2e-05	-11.3306	0.013376	-4.31429	-0.828484	0.061461	17.5198	2.86333	-7.68633	2373	-5	0	0	0	0	0	0	0	0	0	0	0	0	0	1	0	1	0	0	1
2010	18	0	0	0	0.506132	-0.680957	216.23	5.37634	1e-05	-11.5129	0.014265	-4.24995	-0.566151	0.063448	13.8418	2.62769	-7.61585	2730	-4	0	0	0	0	0	0	0	0	0	0	0	0	0	1	0	1	0	0	1
2011	18	0	0	0	0.461503	-0.773266	217.5	5.3822	1.1e-05	-11.4176	0.013311	-4.31916	-0.330699	0.064063	13.7464	2.62078	-7.56361	3168	-3	0	0	0	0	0	0	0	0	0	0	0	0	0	1	0	1	0	0	1
2012	18	0	0	0	0.483811	-0.726061	218.2	5.38541	1.2e-05	-11.3306	0.014777	-4.21468	-0.509316	0.071561	14.9841	2.70699	-7.731	3088	-2	0	0	0	0	0	0	0	0	0	0	0	0	0	1	0	1	0	0	1
2013	18	0	0	0	0.534027	-0.627309	219.3	5.39044	1.2e-05	-11.3306	0.013742	-4.2873	-0.549567	0.061948	16.6851	2.81452	-7.83177	3022	-1	0	0	0	0	0	0	0	0	0	0	0	0	0	1	0	1	0	0	1
2014	18	0	1	0	0.63002	-0.462003	218.9	5.38861	1.3e-05	-11.2506	0.012225	-4.40427	-0.385651	0.066183	22.7607	3.12504	-7.99979	2666	0	0	0	0	0	0	0	0	0	0	0	0	0	0	1	0	1	0	0	1
2015	18	0	1	0	0.719675	-0.328955	219.44	5.39108	1.3e-05	-11.2506	0.012452	-4.38587	-0.02654	0.069436	22.6273	3.11916	-8.1852	2341	1	0	0	0	0	0	0	0	0	0	0	0	0	0	1	0	1	0	0	1
2016	18	0	1	0	0.801248	-0.221585	220	5.39363	1.5e-05	-11.1075	0.005625	-5.18053	-0.381471	0.067873	23.8327	3.17106	-8.27881	2218	2	0	0	0	0	0	0	0	0	0	0	0	0	0	1	0	1	0	0	1
2017	18	0	1	0	0.808829	-0.212168	221	5.39816	5.5e-05	-9.80818	0.007459	-4.89833	-0.005181	0.065112	22.2751	3.10347	-8.15774	2420	3	0	0	0	0	0	0	0	0	0	0	0	0	0	1	0	1	0	0	1
2018	18	0	1	0	0.814689	-0.204949	221	5.39816	8.2e-05	-9.40879	0.006591	-5.02205	0.01778	0.081795	24.3571	3.19282	-8.0763	2982	4	0	0	0	0	0	0	0	0	0	0	0	0	0	1	0	1	0	0	1
2019	18	0	1	0	0.77651	-0.252946	222	5.40268	0.000113	-9.08812	0.011254	-4.48703	0.216069	0.098259	24.9806	3.2181	-7.79422	3956	5	0	0	0	0	0	0	0	0	0	0	0	0	0	1	0	1	0	0	1
2020	18	0	1	0	0.794244	-0.230364	222	5.40268	0.000214	-8.44953	0.012235	-4.40346	0.070055	0.10526	26.2929	3.2693	-7.64136	4829	6	0	0	0	0	0	0	0	0	0	0	0	0	0	1	0	1	0	0	1
2021	18	0	1	0	0.590126	-0.527419	222	5.40268	0.000238	-8.34324	0.008792	-4.73391	0.07759	0.10526	30.2174	3.40842	-7.91657	4148	7	0	0	0	0	0	0	0	0	0	0	0	0	0	1	0	1	0	0	1
2006	19	0	0	0	0.469154	-0.756825	148.85	5.00294	7.1e-06	-11.8554	0.000794	-7.13843	-0.818436	0.13292	10.1278	2.31528	-7.45612	1353	-8	0	0	0	0	0	0	0	0	0	0	0	0	0	1	0	1	0	0	1
2007	19	0	0	0	0.503709	-0.685757	152.9	5.02978	7.4e-06	-11.814	0.007834	-4.84928	-0.587526	0.14597	10.7598	2.37582	-7.55261	1567	-7	0	0	0	0	0	0	0	0	0	0	0	0	0	1	0	1	0	0	1
2008	19	0	0	0	0.510188	-0.672977	155.17	5.04452	8.7e-06	-11.6522	0.008562	-4.76042	-0.787767	0.17109	6.10735	1.80949	-7.43207	1991	-6	0	0	0	0	0	0	0	0	0	0	0	0	0	1	0	1	0	0	1
2009	19	0	0	0	0.810088	-0.210613	157.37	5.0586	7e-06	-11.8696	0.008606	-4.7553	-0.660333	0.26205	33.6868	3.51711	-7.65887	2259	-5	0	0	0	0	0	0	0	0	0	0	0	0	0	1	0	1	0	0	1
2010	19	0	0	0	0.661068	-0.413899	159.07	5.06935	7.3e-06	-11.8276	0.008115	-4.81404	-0.545178	0.25159	10.7694	2.37671	-7.46296	2918	-4	0	0	0	0	0	0	0	0	0	0	0	0	0	1	0	1	0	0	1
2011	19	0	0	0	0.623628	-0.472201	172.6	5.15098	7.2e-06	-11.8414	0.008475	-4.77064	-0.314066	0.21591	10.3331	2.33535	-7.45367	3379	-3	0	0	0	0	0	0	0	0	0	0	0	0	0	1	0	1	0	0	1
2012	19	0	0	0	0.604258	-0.503754	173.5	5.15618	8.7e-06	-11.6522	0.008955	-4.71554	-0.628231	0.24356	10.1145	2.31398	-7.52528	3772	-2	0	0	0	0	0	0	0	0	0	0	0	0	0	1	0	1	0	0	1
2013	19	0	0	0	0.677316	-0.389618	174.4	5.16135	9.2e-06	-11.5963	0.009098	-4.6997	-0.568687	0.22476	11.1758	2.41375	-7.44959	4405	-1	0	0	0	0	0	0	0	0	0	0	0	0	0	1	0	1	0	0	1
2014	19	0	1	0	0.735626	-0.307034	175.4	5.16707	1e-05	-11.5129	0.006784	-4.99319	-0.373682	0.2058	9.98682	2.30127	-7.45388	4458	0	0	0	0	0	0	0	0	0	0	0	0	0	0	1	0	1	0	0	1
2015	19	0	1	0	1.08117	0.0780447	161.51	5.08457	1.6e-05	-11.0429	0.006687	-5.00759	-0.076129	0.15676	8.6224	2.15436	-7.41723	4371	1	0	0	0	0	0	0	0	0	0	0	0	0	0	1	0	1	0	0	1
2016	19	0	1	0	1.18049	0.165928	163	5.09375	4.9e-05	-9.92369	0.003639	-5.61605	-0.342864	0.15959	9.59165	2.26089	-7.52349	4130	2	0	0	0	0	0	0	0	0	0	0	0	0	0	1	0	1	0	0	1
2017	19	0	1	0	1.32884	0.284303	164	5.09987	5.2e-05	-9.86427	0.005734	-5.16134	0.287954	0.14779	7.16072	1.96861	-7.43564	4241	3	0	0	0	0	0	0	0	0	0	0	0	0	0	1	0	1	0	0	1
2018	19	0	1	0	1.47268	0.387084	163	5.09375	5.7e-05	-9.77246	0.00323	-5.73527	-0.242617	0.18371	6.78651	1.91494	-7.40341	4607	4	0	0	0	0	0	0	0	0	0	0	0	0	0	1	0	1	0	0	1
2019	19	0	1	0	1.36765	0.313097	164	5.09987	6.4e-05	-9.65663	0.003411	-5.68075	-0.130686	0.1982	6.55699	1.88053	-7.29128	5127	5	0	0	0	0	0	0	0	0	0	0	0	0	0	1	0	1	0	0	1
2020	19	0	1	0	1.3545	0.303432	163	5.09375	0.000148	-8.8183	0.002289	-6.07964	0.031334	0.20808	4.75262	1.5587	-7.35442	4963	6	0	0	0	0	0	0	0	0	0	0	0	0	0	1	0	1	0	0	1
2021	19	0	1	0	1.05882	0.0571588	162	5.0876	0.000165	-8.70956	0.006258	-5.0739	-0.144548	0.20808	6.21186	1.82646	-7.62003	4147	7	0	0	0	0	0	0	0	0	0	0	0	0	0	1	0	1	0	0	1
2006	20	0	0	0	0.669915	-0.400604	310	5.73657	9e-06	-11.6183	0.000748	-7.19811	-0.745869	0.048801	28.1715	3.33831	-6.74115	4556	-8	0	0	0	0	0	0	0	0	0	0	0	0	0	1	0	1	0	0	0
2007	20	0	0	0	0.661936	-0.412586	313.88	5.74901	9.7e-06	-11.5434	0.008135	-4.81158	-0.62713	0.053889	23.7698	3.16841	-6.95818	4019	-7	0	0	0	0	0	0	0	0	0	0	0	0	0	1	0	1	0	0	0
2008	20	0	0	0	0.595583	-0.518214	317.9	5.76174	9.9e-06	-11.523	0.008834	-4.72915	-0.560067	0.049349	19.2175	2.95582	-7.12435	3658	-6	0	0	0	0	0	0	0	0	0	0	0	0	0	1	0	1	0	0	0
2009	20	0	0	0	0.7455	-0.2937	320	5.76832	1.3e-05	-11.2506	0.008241	-4.79863	-0.772555	0.051589	20.6868	3.0295	-7.40668	3298	-5	0	0	0	0	0	0	0	0	0	0	0	0	0	1	0	1	0	0	0
2010	20	0	0	0	0.670928	-0.399094	320.96	5.77132	1e-05	-11.5129	0.008395	-4.78012	-0.60999	0.052289	18.3393	2.90904	-7.57246	2981	-4	0	0	0	0	0	0	0	0	0	0	0	0	0	1	0	1	0	0	0
2011	20	0	0	0	0.672747	-0.396386	323.3	5.77858	9.2e-06	-11.5963	0.007743	-4.86097	-0.52022	0.063324	18.5215	2.91893	-7.68072	2803	-3	0	0	0	0	0	0	0	0	0	0	0	0	0	1	0	1	0	0	0
2012	20	0	0	0	0.676621	-0.390643	325	5.78383	9e-06	-11.6183	0.007865	-4.84533	-0.451399	0.056316	14.8549	2.69833	-7.68676	3144	-2	0	0	0	0	0	0	0	0	0	0	0	0	0	1	0	1	0	0	0
2013	20	0	0	0	0.727776	-0.317762	330.5	5.80061	9.6e-06	-11.5538	0.008092	-4.81688	-0.22913	0.063563	15.183	2.72018	-7.62371	3686	-1	0	0	0	0	0	0	0	0	0	0	0	0	0	1	0	1	0	0	0
2014	20	0	1	0	0.898419	-0.107118	330.5	5.80061	1e-05	-11.5129	0.008843	-4.72813	-0.356952	0.05267	15.9817	2.77145	-7.58792	4046	0	0	0	0	0	0	0	0	0	0	0	0	0	0	1	0	1	0	0	0
2015	20	0	1	0	1.05252	0.0511902	329.66	5.79806	1.1e-05	-11.4176	0.007893	-4.84178	-0.032827	0.051123	7.5999	2.02813	-7.55754	4410	1	0	0	0	0	0	0	0	0	0	0	0	0	0	1	0	1	0	0	0
2016	20	0	1	0	1.09709	0.0926612	332	5.80513	3.3e-05	-10.319	0.006123	-5.0957	-0.3754	0.0585	5.41663	1.68947	-7.50942	4978	2	0	0	0	0	0	0	0	0	0	0	0	0	0	1	0	1	0	0	0
2017	20	0	1	0	1.00267	0.0026624	332	5.80513	4.6e-05	-9.98687	0.008809	-4.73198	-0.088662	0.066163	4.11988	1.41582	-7.55963	4911	3	0	0	0	0	0	0	0	0	0	0	0	0	0	1	0	1	0	0	0
2018	20	0	1	0	0.938355	-0.0636273	334	5.81114	0.000113	-9.08812	0.007089	-4.94921	0.132685	0.081541	4.09485	1.40973	-7.41877	6163	4	0	0	0	0	0	0	0	0	0	0	0	0	0	1	0	1	0	0	0
2019	20	0	1	0	1.05512	0.0536564	335	5.81413	0.000109	-9.12416	0.007352	-4.91278	0.320413	0.080396	3.70463	1.30958	-7.76795	4376	5	0	0	0	0	0	0	0	0	0	0	0	0	0	1	0	1	0	0	0
2020	20	0	1	0	1.03299	0.0324566	335	5.81413	0.000137	-8.89553	0.006866	-4.98117	0.169826	0.082085	3.7283	1.31595	-7.45762	5978	6	0	0	0	0	0	0	0	0	0	0	0	0	0	1	0	1	0	0	0
2021	20	0	1	0	0.796441	-0.227602	335	5.81413	0.000153	-8.78507	0.006599	-5.02084	0.051932	0.082085	3.37176	1.21544	-7.63944	5278	7	0	0	0	0	0	0	0	0	0	0	0	0	0	1	0	1	0	0	0
2006	21	1	0	0	0.586465	-0.533643	493.2	6.20092	9.4e-06	-11.5748	0.001499	-6.50296	-0.491507	0.044536	13.6486	2.61364	-7.36873	3470	-8	0	0	0	0	0	0	0	0	0	0	0	0	0	1	0	1	0	0	0
2007	21	1	0	0	0.63495	-0.454209	497.21	6.20901	8.9e-06	-11.6295	0.006915	-4.97406	-0.616438	0.041725	15.3775	2.73291	-7.179	4246	-7	0	0	0	0	0	0	0	0	0	0	0	0	0	1	0	1	0	0	0
2008	21	1	0	0	0.666412	-0.405847	499.4	6.21341	8.3e-06	-11.6992	0.006942	-4.97016	-0.736731	0.04551	13.8049	2.62502	-6.9783	5155	-6	1	0	0	0	0	0	0	0	0	0	0	0	0	1	0	1	0	0	0
2009	21	1	0	0	0.896101	-0.109702	503.62	6.22182	8.5e-06	-11.6754	0.005978	-5.11967	-0.679902	0.054692	16.5163	2.80435	-6.90142	6206	-5	0	1	0	0	0	0	0	0	0	0	0	0	0	1	0	1	0	0	0
2010	21	1	0	0	0.87769	-0.130462	503.68	6.22194	8.2e-06	-11.7114	0.008033	-4.8242	-0.810444	0.044656	13.8116	2.62551	-6.72248	7555	-4	0	0	1	0	0	0	0	0	0	0	0	0	0	1	0	1	0	0	0
2011	21	1	0	0	0.724691	-0.32201	516.7	6.24746	8.2e-06	-11.7114	0.007241	-4.928	-0.695872	0.052021	14.9282	2.70325	-6.55242	9894	-3	0	0	0	1	0	0	0	0	0	0	0	0	0	1	0	1	0	0	0
2012	21	1	0	0	0.811157	-0.209294	519.5	6.25287	8.2e-06	-11.7114	0.006247	-5.07565	-0.164455	0.068083	12.1524	2.49753	-6.62583	9839	-2	0	0	0	0	1	0	0	0	0	0	0	0	0	1	0	1	0	0	0
2013	21	1	0	0	0.867418	-0.142234	522.4	6.25843	7.8e-06	-11.7614	0.007941	-4.83572	-0.453548	0.059691	13.3275	2.58983	-6.80771	9297	-1	0	0	0	0	0	0	0	0	0	0	0	0	0	1	0	1	0	0	0
2014	21	1	1	1	1.02201	0.0217742	525.2	6.26378	7.5e-06	-11.8006	0.007667	-4.87083	-0.090953	0.065648	25.9871	3.2576	-6.93952	8930	0	0	0	0	0	0	1	0	0	0	0	0	0	0	1	0	1	0	0	0
2015	21	1	1	1	1.22815	0.205505	510.2	6.2348	8.4e-06	-11.6873	0.00558	-5.18857	0.004674	0.062663	16.9287	2.82901	-7.00977	8559	1	0	0	0	0	0	0	1	0	0	0	0	0	0	1	0	1	0	0	0
2016	21	1	1	1	1.29992	0.2623	531	6.27476	1.6e-05	-11.0429	0.004647	-5.37153	0.118626	0.071212	17.7498	2.87637	-7.16003	7909	2	0	0	0	0	0	0	0	1	0	0	0	0	0	1	0	1	0	0	0
2017	21	1	1	1	1.30511	0.266289	513	6.24028	1.8e-05	-10.9251	0.006874	-4.98001	-0.137618	0.078821	16.4329	2.79929	-7.13375	7819	3	0	0	0	0	0	0	0	0	1	0	0	0	0	1	0	1	0	0	0
2018	21	1	1	1	1.30926	0.269461	513	6.24028	2e-05	-10.8198	0.005436	-5.21471	-0.249349	0.073475	17.5571	2.86546	-7.08563	8968	4	0	0	0	0	0	0	0	0	0	1	0	0	0	1	0	1	0	0	0
2019	21	1	1	1	1.43179	0.358927	514	6.24222	2.2e-05	-10.7245	0.004112	-5.49385	0.13245	0.07413	17.3134	2.85148	-7.31294	7384	5	0	0	0	0	0	0	0	0	0	0	1	0	0	1	0	1	0	0	0
2020	21	1	1	1	1.45239	0.373209	513.5	6.24125	2.5e-05	-10.5966	0.007043	-4.95572	-0.136721	0.076253	18.8086	2.93432	-7.17344	8889	6	0	0	0	0	0	0	0	0	0	0	0	1	0	1	0	1	0	0	0
2021	21	1	1	1	1.10428	0.0991954	513	6.24028	2.7e-05	-10.5197	0.006107	-5.09832	0.233566	0.076253	19.523	2.97159	-7.30561	8205	7	0	0	0	0	0	0	0	0	0	0	0	0	0	1	0	1	0	0	0
2006	22	0	0	0	0.977683	-0.0225693	299.83	5.70322	1.3e-05	-11.2506	0.001268	-6.67031	-0.727489	0.03798	21.2337	3.05559	-7.28535	1333	-8	0	0	0	0	0	0	0	0	0	0	0	0	0	1	0	1	0	0	1
2007	22	0	0	0	0.740255	-0.300761	299.81	5.70315	1.4e-05	-11.1765	0.007057	-4.95373	-0.749275	0.03702	22.5455	3.11554	-7.44539	1351	-7	0	0	0	0	0	0	0	0	0	0	0	0	0	1	0	1	0	0	1
2008	22	0	0	0	0.72795	-0.317523	303.26	5.71459	1.2e-05	-11.3306	0.008014	-4.82657	-0.752072	0.043452	19.749	2.9831	-7.34509	1608	-6	0	0	0	0	0	0	0	0	0	0	0	0	0	1	0	1	0	0	1
2009	22	0	0	0	1.17783	0.163671	306.91	5.72655	1.3e-05	-11.2506	0.006829	-4.98658	-0.702883	0.050487	14.4776	2.6726	-7.43929	1751	-5	0	0	0	0	0	0	0	0	0	0	0	0	0	1	0	1	0	0	1
2010	22	0	0	0	0.990132	-0.0099167	307.55	5.72864	1.3e-05	-11.2506	0.006943	-4.97002	-0.456436	0.050429	16.2455	2.78782	-7.46024	1910	-4	0	0	0	0	0	0	0	0	0	0	0	0	0	1	0	1	0	0	1
2011	22	0	0	0	0.747479	-0.29105	310.1	5.73689	1.3e-05	-11.2506	0.00758	-4.88224	-0.682141	0.04414	17.1392	2.84137	-7.4487	2202	-3	0	0	0	0	0	0	0	0	0	0	0	0	0	1	0	1	0	0	1
2012	22	0	0	0	0.758961	-0.275804	310	5.73657	1.5e-05	-11.1075	0.009057	-4.70422	-0.213848	0.041219	17.7702	2.87752	-7.43083	2556	-2	0	0	0	0	0	0	0	0	0	0	0	0	0	1	0	1	0	0	1
2013	22	0	0	0	0.806039	-0.215624	311.4	5.74108	1.6e-05	-11.0429	0.008332	-4.78765	-0.421049	0.0391	19.6915	2.98019	-7.45098	2806	-1	0	0	0	0	0	0	0	0	0	0	0	0	0	1	0	1	0	0	1
2014	22	0	1	0	0.902608	-0.102467	312.5	5.7446	1.6e-05	-11.0429	0.004023	-5.51573	-0.190711	0.037255	18.5736	2.92174	-7.49358	2905	0	0	0	0	0	0	0	0	0	0	0	0	0	0	1	0	1	0	0	1
2015	22	0	1	0	1.02796	0.0275801	306.52	5.72528	1.3e-05	-11.2506	0.003805	-5.57144	0.137102	0.038299	20.9045	3.03997	-7.51587	2994	1	0	0	0	0	0	0	0	0	0	0	0	0	0	1	0	1	0	0	1
2016	22	0	1	0	1.06665	0.0645248	308	5.7301	1.3e-05	-11.2506	0.004289	-5.4517	-0.03152	0.039188	29.8352	3.39569	-7.57235	3068	2	0	0	0	0	0	0	0	0	0	0	0	0	0	1	0	1	0	0	1
2017	22	0	1	0	0.982893	-0.0172553	308	5.7301	5.7e-05	-9.77246	0.006441	-5.04507	0.108327	0.049231	33.0857	3.4991	-7.62399	3134	3	0	0	0	0	0	0	0	0	0	0	0	0	0	1	0	1	0	0	1
2018	22	0	1	0	0.927431	-0.0753369	308	5.7301	5.6e-05	-9.79016	0.004389	-5.42865	0.180148	0.063688	12.7234	2.54345	-7.4558	4058	4	0	0	0	0	0	0	0	0	0	0	0	0	0	1	0	1	0	0	1
2019	22	0	1	0	1.1026	0.097671	307	5.72685	6.3e-05	-9.67238	0.003633	-5.6177	-0.298082	0.069304	36.4036	3.59467	-7.38332	4412	5	0	0	0	0	0	0	0	0	0	0	0	0	0	1	0	1	0	0	1
2020	22	0	1	0	1.11803	0.111565	306	5.72358	5.7e-05	-9.77246	0.002353	-6.05206	0.229241	0.073426	36.3843	3.59414	-7.47435	4142	6	0	0	0	0	0	0	0	0	0	0	0	0	0	1	0	1	0	0	1
2021	22	0	1	0	0.807007	-0.214423	305	5.72031	6.4e-05	-9.65663	0.008691	-4.74547	0.07778	0.073426	36.9612	3.60987	-7.7644	3395	7	0	0	0	0	0	0	0	0	0	0	0	0	0	1	0	1	0	0	1
2006	23	1	0	0	0.468443	-0.75834	416.95	6.03297	1.4e-05	-11.1765	0.001305	-6.64155	-0.8598	0.069738	7.96838	2.07548	-7.29904	3981	-8	0	0	0	0	0	0	0	0	0	0	0	0	0	1	0	1	0	0	0
2007	23	1	0	0	0.455698	-0.785925	426.91	6.05657	1.3e-05	-11.2506	0.008223	-4.80082	-0.919633	0.077083	8.52868	2.14344	-7.17136	4545	-7	0	0	0	0	0	0	0	0	0	0	0	0	0	1	0	1	0	0	0
2008	23	1	0	0	0.452472	-0.793029	431.92	6.06824	1.4e-05	-11.1765	0.006772	-4.99496	-0.800123	0.077053	8.11345	2.09352	-7.07962	5084	-6	1	0	0	0	0	0	0	0	0	0	0	0	0	1	0	1	0	0	0
2009	23	1	0	0	0.616591	-0.483549	437.04	6.08003	1.5e-05	-11.1075	0.005807	-5.14869	-0.598199	0.075845	7.22315	1.97729	-7.02179	5836	-5	0	1	0	0	0	0	0	0	0	0	0	0	0	1	0	1	0	0	0
2010	23	1	0	0	0.585876	-0.534647	437.32	6.08066	1.5e-05	-11.1075	0.00651	-5.03442	-0.588547	0.073688	11.9022	2.47672	-6.95989	6410	-4	0	0	1	0	0	0	0	0	0	0	0	0	0	1	0	1	0	0	0
2011	23	1	0	0	0.481916	-0.729985	440.1	6.087	9.9e-06	-11.523	0.006174	-5.08741	-0.457813	0.078516	11.726	2.46181	-6.92814	7592	-3	0	0	0	1	0	0	0	0	0	0	0	0	0	1	0	1	0	0	0
2012	23	1	0	0	0.502414	-0.688331	425.2	6.05256	1.1e-05	-11.4176	0.006548	-5.0286	-0.306634	0.080538	11.4847	2.44102	-6.73259	10104	-2	0	0	0	0	1	0	0	0	0	0	0	0	0	1	0	1	0	0	0
2013	23	1	0	0	0.551453	-0.595198	427.2	6.05725	1.1e-05	-11.4176	0.006378	-5.0549	-0.29857	0.070245	12.2636	2.50663	-6.6161	12088	-1	0	0	0	0	0	0	0	0	0	0	0	0	0	1	0	1	0	0	0
2014	23	1	1	1	0.696484	-0.36171	429	6.06146	1.1e-05	-11.4176	0.004918	-5.31485	0.23178	0.073239	12.5787	2.532	-6.53549	13504	0	0	0	0	0	0	1	0	0	0	0	0	0	0	1	0	1	0	0	0
2015	23	1	1	1	0.899238	-0.106208	430.59	6.06516	1.5e-05	-11.1075	0.003133	-5.76576	-0.208155	0.074434	18.2732	2.90544	-6.43299	15070	1	0	0	0	0	0	0	1	0	0	0	0	0	0	1	0	1	0	0	0
2016	23	1	1	1	0.976804	-0.0234692	434	6.07304	1.6e-05	-11.0429	0.003012	-5.80515	0.034414	0.080473	20.0136	2.99641	-6.40502	16591	2	0	0	0	0	0	0	0	1	0	0	0	0	0	1	0	1	0	0	0
2017	23	1	1	1	1.0095	0.0094552	433	6.07074	1.8e-05	-10.9251	0.005364	-5.22804	-0.184253	0.084779	18.8247	2.93517	-6.56199	13685	3	0	0	0	0	0	0	0	0	1	0	0	0	0	1	0	1	0	0	0
2018	23	1	1	1	1.03726	0.0365855	433	6.07074	2e-05	-10.8198	0.0029	-5.84305	0.161057	0.083813	22.4966	3.11336	-6.57611	14239	4	0	0	0	0	0	0	0	0	0	1	0	0	0	1	0	1	0	0	0
2019	23	1	1	1	1.14682	0.136994	431	6.06611	2.2e-05	-10.7245	0.002001	-6.21411	0.141972	0.091965	23.9929	3.17776	-6.45272	16225	5	0	0	0	0	0	0	0	0	0	0	1	0	0	1	0	1	0	0	0
2020	23	1	1	1	1.15494	0.144048	430	6.06379	7.1e-05	-9.55283	0.001966	-6.23175	0.264342	0.092957	28.6481	3.35509	-6.40009	17634	6	0	0	0	0	0	0	0	0	0	0	0	1	0	1	0	1	0	0	0
2021	23	1	1	1	0.848454	-0.164339	429	6.06146	7.9e-05	-9.44606	0.001858	-6.28826	-0.129532	0.092957	31.9256	3.46341	-7.40596	6901	7	0	0	0	0	0	0	0	0	0	0	0	0	0	1	0	1	0	0	0
2006	24	0	0	0	0.411154	-0.888787	361.85	5.89123	1.6e-05	-11.0429	0.001728	-6.36079	-0.798087	0.021515	70.3256	4.25314	-7.9062	1495	-8	0	0	0	0	0	0	0	0	0	0	0	0	0	1	0	1	0	0	1
2007	24	0	0	0	0.381271	-0.964245	370.12	5.91383	1.2e-05	-11.3306	0.004506	-5.40235	-0.813645	0.022186	52.7052	3.96471	-7.71884	2028	-7	0	0	0	0	0	0	0	0	0	0	0	0	0	1	0	1	0	0	1
2008	24	0	0	0	0.352634	-1.04232	376.63	5.93126	1.2e-05	-11.3306	0.005639	-5.17805	-0.623712	0.028473	52.6756	3.96415	-7.54895	2653	-6	0	0	0	0	0	0	0	0	0	0	0	0	0	1	0	1	0	0	1
2009	24	0	0	0	0.47323	-0.748174	381.09	5.94304	1.4e-05	-11.1765	0.005149	-5.26895	-0.745402	0.031115	48.7139	3.88597	-7.32377	3441	-5	0	0	0	0	0	0	0	0	0	0	0	0	0	1	0	1	0	0	1
2010	24	0	0	0	0.37052	-0.992847	383.49	5.94931	1.3e-05	-11.2506	0.00772	-4.86394	-0.738855	0.027476	64.9196	4.17315	-7.4382	3774	-4	0	0	0	0	0	0	0	0	0	0	0	0	0	1	0	1	0	0	1
2011	24	0	0	0	0.298874	-1.20773	389.2	5.96409	1.2e-05	-11.3306	0.007463	-4.8978	-0.415965	0.024382	62.1747	4.12995	-7.18973	5817	-3	0	0	0	0	0	0	0	0	0	0	0	0	0	1	0	1	0	0	1
2012	24	0	0	0	0.30452	-1.18902	393.7	5.97559	7e-05	-9.56702	0.007587	-4.88132	-0.245404	0.03105	60.9248	4.10964	-7.3206	5655	-2	0	0	0	0	0	0	0	0	0	0	0	0	0	1	0	1	0	0	1
2013	24	0	0	0	0.341785	-1.07357	393.9	5.9761	9.2e-06	-11.5963	0.008854	-4.72689	-0.314523	0.026334	63.8559	4.15663	-7.50391	4994	-1	0	0	0	0	0	0	0	0	0	0	0	0	0	1	0	1	0	0	1
2014	24	0	1	0	0.508041	-0.677193	390.7	5.96794	9.5e-06	-11.5642	0.006006	-5.115	-0.303485	0.022472	68.0197	4.2198	-7.6425	4052	0	0	0	0	0	0	0	0	0	0	0	0	0	0	1	0	1	0	0	1
2015	24	0	1	0	0.65759	-0.419174	387.48	5.95966	1e-05	-11.5129	0.003901	-5.54652	0.019264	0.022741	62.8606	4.14092	-7.85886	2981	1	0	0	0	0	0	0	0	0	0	0	0	0	0	1	0	1	0	0	1
2016	24	0	1	0	0.695824	-0.362659	391	5.96871	1.4e-05	-11.1765	0.006034	-5.11034	-0.14778	0.023444	62.9752	4.14274	-8.15756	2375	2	0	0	0	0	0	0	0	0	0	0	0	0	0	1	0	1	0	0	1
2017	24	0	1	0	0.613258	-0.488969	392	5.97126	1.6e-05	-11.0429	0.007785	-4.85556	0.287868	0.023706	68.8719	4.23225	-8.0714	3002	3	0	0	0	0	0	0	0	0	0	0	0	0	0	1	0	1	0	0	1
2018	24	0	1	0	0.560678	-0.578609	394	5.97635	1.8e-05	-10.9251	0.004304	-5.44821	0.171694	0.031018	70.9635	4.26217	-7.57698	5162	4	0	0	0	0	0	0	0	0	0	0	0	0	0	1	0	1	0	0	1
2019	24	0	1	0	0.596653	-0.51642	394	5.97635	2e-05	-10.8198	0.004956	-5.30716	0.14145	0.04147	70.7008	4.25846	-7.2837	7355	5	0	0	0	0	0	0	0	0	0	0	0	0	0	1	0	1	0	0	1
2020	24	0	1	0	0.597213	-0.515482	393	5.97381	2.2e-05	-10.7245	0.003032	-5.79853	0.001279	0.042886	66.9908	4.20456	-7.01547	9739	6	0	0	0	0	0	0	0	0	0	0	0	0	0	1	0	1	0	0	1
2021	24	0	1	0	0.455312	-0.786772	392	5.97126	2.5e-05	-10.5966	0.003758	-5.58387	-0.147216	0.042886	72.9215	4.28938	-7.25933	8669	7	0	0	0	0	0	0	0	0	0	0	0	0	0	1	0	1	0	0	1
2006	25	1	0	0	1.42097	0.351341	215.81	5.3744	8.3e-06	-11.6992	0.00095	-6.95905	-1.19762	0.18641	13.5175	2.60398	-7.79189	3718	-8	0	0	0	0	0	0	0	0	0	0	0	0	0	0	1	0	0	1	1
2007	25	1	0	0	1.50066	0.405907	220.84	5.39744	1.7e-05	-10.9823	0.007113	-4.94583	-1.22953	0.20025	15.0024	2.70821	-7.84488	4100	-7	0	0	0	0	0	0	0	0	0	0	0	0	0	0	1	0	0	1	1
2008	25	1	0	0	1.47286	0.387203	224.3	5.41298	1.2e-05	-11.3306	0.011126	-4.49847	-1.18451	0.19863	18.5439	2.92014	-7.90244	4462	-6	1	0	0	0	0	0	0	0	0	0	0	0	0	0	1	0	0	1	1
2009	25	1	0	0	1.63923	0.49423	227.37	5.42658	1.4e-05	-11.1765	0.010653	-4.54191	-1.28225	0.25177	20.0572	2.99859	-8.08187	4747	-5	0	1	0	0	0	0	0	0	0	0	0	0	0	0	1	0	0	1	1
2010	25	1	0	0	1.61336	0.478316	229.56	5.43616	1.4e-05	-11.1765	0.010861	-4.52258	-1.27508	0.25284	8.69567	2.16283	-8.0146	5696	-4	0	0	1	0	0	0	0	0	0	0	0	0	0	0	1	0	0	1	1
2011	25	1	0	0	1.6177	0.481003	232.3	5.44803	9.3e-06	-11.5855	0.008717	-4.74248	-1.20235	0.28946	9.84999	2.28747	-8.09483	6042	-3	0	0	0	1	0	0	0	0	0	0	0	0	0	0	1	0	0	1	1
2012	25	1	0	0	1.60988	0.476158	230.3	5.43938	1e-05	-11.5129	0.008404	-4.77905	-1.23155	0.30819	17.8001	2.8792	-8.25723	5840	-2	0	0	0	0	1	0	0	0	0	0	0	0	0	0	1	0	0	1	1
2013	25	1	0	0	1.97155	0.678817	234	5.45532	1e-05	-11.5129	0.010613	-4.54568	-1.36192	0.28977	19.1234	2.95092	-8.31169	6049	-1	0	0	0	0	0	0	0	0	0	0	0	0	0	0	1	0	0	1	1
2014	25	1	1	1	2.26407	0.817166	237.9	5.47185	1.1e-05	-11.4176	0.011581	-4.45839	-1.19104	0.30768	19.2766	2.95889	-8.38846	6042	0	0	0	0	0	0	1	0	0	0	0	0	0	0	0	1	0	0	1	1
2015	25	1	1	1	2.41839	0.883102	238.58	5.47471	1.5e-05	-11.1075	0.007072	-4.95161	-1.32836	0.32227	19.1915	2.95447	-8.48149	5945	1	0	0	0	0	0	0	1	0	0	0	0	0	0	0	1	0	0	1	1
2016	25	1	1	1	2.45999	0.900158	241	5.4848	1.9e-05	-10.8711	0.010183	-4.58704	-0.883107	0.32851	18.9198	2.94021	-8.47484	6175	2	0	0	0	0	0	0	0	1	0	0	0	0	0	0	1	0	0	1	1
2017	25	1	1	1	2.47333	0.905564	243	5.49306	3.2e-05	-10.3498	0.009083	-4.70135	-1.24517	0.35981	17.1992	2.84486	-8.27515	6949	3	0	0	0	0	0	0	0	0	1	0	0	0	0	0	1	0	0	1	1
2018	25	1	1	1	2.48804	0.911497	246	5.50533	4.2e-05	-10.0778	0.009362	-4.6711	-1.17156	0.38688	13.2578	2.58459	-8.2387	6687	4	0	0	0	0	0	0	0	0	0	1	0	0	0	0	1	0	0	1	1
2019	25	1	1	1	2.24966	0.810779	249	5.51745	4.7e-05	-9.96536	0.017196	-4.06308	-1.25577	0.35313	12.3151	2.51083	-8.01548	7927	5	0	0	0	0	0	0	0	0	0	0	1	0	0	0	1	0	0	1	1
2020	25	1	1	1	2.27703	0.822874	252	5.52943	5.2e-05	-9.86427	0.010321	-4.57357	-1.19382	0.43054	13.1656	2.57761	-8.05334	7610	6	0	0	0	0	0	0	0	0	0	0	0	1	0	0	1	0	0	1	1
2021	25	1	1	1	1.83462	0.606836	255	5.54126	5.7e-05	-9.77246	0.007446	-4.90008	-1.0125	0.43054	12.0207	2.48663	-8.03156	7584	7	0	0	0	0	0	0	0	0	0	0	0	0	0	0	1	0	0	1	1
2006	26	0	0	0	0.780812	-0.247421	212.41	5.35852	5.6e-06	-12.0927	0.002185	-6.12614	-1.48617	0.21244	6.25175	1.83286	-7.72123	4478	-8	0	0	0	0	0	0	0	0	0	0	0	0	0	0	1	1	0	0	1
2007	26	0	0	0	0.873932	-0.134753	214.6	5.36878	6.1e-06	-12.0072	0.014602	-4.2266	-1.40689	0.23503	5.96227	1.78545	-7.82666	4843	-7	0	0	0	0	0	0	0	0	0	0	0	0	0	0	1	1	0	0	1
2008	26	0	0	0	0.701262	-0.354873	217.76	5.38339	6.3e-06	-11.975	0.013642	-4.2946	-1.50324	0.24893	7.17014	1.96993	-8.00356	5392	-6	0	0	0	0	0	0	0	0	0	0	0	0	0	0	1	1	0	0	1
2009	26	0	0	0	0.79845	-0.225083	219.59	5.39176	6.3e-06	-11.975	0.013924	-4.27414	-1.43516	0.33825	8.85113	2.18055	-8.03773	6545	-5	0	0	0	0	0	0	0	0	0	0	0	0	0	0	1	1	0	0	1
2010	26	0	0	0	0.798189	-0.22541	219.8	5.39272	5.7e-06	-12.075	0.01426	-4.2503	-1.07801	0.32719	8.06666	2.08774	-7.99403	7669	-4	0	0	0	0	0	0	0	0	0	0	0	0	0	0	1	1	0	0	1
2011	26	0	0	0	0.756723	-0.278759	221.8	5.40178	4.8e-06	-12.2469	0.014548	-4.2303	-1.25821	0.31676	7.02725	1.94979	-8.16898	7744	-3	0	0	0	0	0	0	0	0	0	0	0	0	0	0	1	1	0	0	1
2012	26	0	0	0	0.760759	-0.273438	223.5	5.40941	4.8e-06	-12.2469	0.013122	-4.33347	-1.20775	0.32113	8.56947	2.14821	-8.20189	8501	-2	0	0	0	0	0	0	0	0	0	0	0	0	0	0	1	1	0	0	1
2013	26	0	0	0	0.881658	-0.125951	225	5.4161	5.1e-06	-12.1863	0.012643	-4.37065	-1.31448	0.31519	8.9766	2.19462	-8.15218	9170	-1	0	0	0	0	0	0	0	0	0	0	0	0	0	0	1	1	0	0	1
2014	26	0	1	0	0.972611	-0.0277709	223.7	5.41031	5.3e-06	-12.1478	0.014574	-4.22852	-1.21733	0.33454	9.12524	2.21104	-8.22151	8971	0	0	0	0	0	0	0	0	0	0	0	0	0	0	0	1	1	0	0	1
2015	26	0	1	0	1.01096	0.0108954	223.86	5.41102	5.7e-06	-12.075	0.013723	-4.28868	-1.33663	0.35537	6.13404	1.81385	-8.25751	8957	1	0	0	0	0	0	0	0	0	0	0	0	0	0	0	1	1	0	0	1
2016	26	0	1	0	1.07047	0.0681006	224	5.41165	2.4e-05	-10.6375	0.014085	-4.26265	-1.13013	0.40146	5.98979	1.79006	-8.29646	8995	2	0	0	0	0	0	0	0	0	0	0	0	0	0	0	1	1	0	0	1
2017	26	0	1	0	1.18557	0.170227	224	5.41165	2.3e-05	-10.68	0.011856	-4.43492	-1.25862	0.33	4.16937	1.42776	-7.91684	11158	3	0	0	0	0	0	0	0	0	0	0	0	0	0	0	1	1	0	0	1
2018	26	0	1	0	1.35848	0.306367	224	5.41165	2.3e-05	-10.68	0.013242	-4.32436	-0.945178	0.37334	2.99375	1.09653	-7.92459	9307	4	0	0	0	0	0	0	0	0	0	0	0	0	0	0	1	1	0	0	1
2019	26	0	1	0	1.45471	0.374804	225	5.4161	2.6e-05	-10.5574	0.011743	-4.4445	-1.20119	0.33154	2.38869	0.870743	-7.59239	11768	5	0	0	0	0	0	0	0	0	0	0	0	0	0	0	1	1	0	0	1
2020	26	0	1	0	1.32608	0.282229	224.5	5.41388	2.4e-05	-10.6375	0.010962	-4.51332	-1.00174	0.35155	2.27299	0.821098	-7.69649	10819	6	0	0	0	0	0	0	0	0	0	0	0	0	0	0	1	1	0	0	1
2021	26	0	1	0	1.02285	0.0225889	224	5.41165	2.6e-05	-10.5574	0.016195	-4.12305	-0.942199	0.35155	2.28373	0.825809	-7.61383	12151	7	0	0	0	0	0	0	0	0	0	0	0	0	0	0	1	1	0	0	1
2006	27	1	0	0	0.551345	-0.595395	43.35	3.76931	8.4e-06	-11.6873	0.00161	-6.43152	-1.51508	0.14795	1.61597	0.479934	-6.09622	3431	-8	0	0	0	0	0	0	0	0	0	0	0	0	0	0	1	1	0	1	1
2007	27	1	0	0	0.507324	-0.678606	47.7	3.86493	9.1e-06	-11.6072	0.010321	-4.57357	-1.53737	0.16145	1.49689	0.40339	-6.3599	3124	-7	0	0	0	0	0	0	0	0	0	0	0	0	0	0	1	1	0	1	1
2008	27	1	0	0	0.493879	-0.705464	48.27	3.87681	1e-05	-11.5129	0.010518	-4.55467	-1.4939	0.18107	1.27652	0.244138	-6.57804	3060	-6	1	0	0	0	0	0	0	0	0	0	0	0	0	0	1	1	0	1	1
2009	27	1	0	0	0.438117	-0.825268	48.06	3.87245	1e-05	-11.5129	0.010773	-4.53071	-1.26901	0.21196	1.66135	0.507633	-6.86409	3037	-5	0	1	0	0	0	0	0	0	0	0	0	0	0	0	1	1	0	1	1
2010	27	1	0	0	0.381065	-0.964785	53	3.97029	1e-05	-11.5129	0.012225	-4.40427	-1.43918	0.25391	2.4531	0.897354	-6.98662	3338	-4	0	0	1	0	0	0	0	0	0	0	0	0	0	0	1	1	0	1	1
2011	27	1	0	0	0.360703	-1.0197	54.1	3.99083	8.6e-06	-11.6638	0.014205	-4.25416	-1.2353	0.26769	2.42208	0.884627	-7.10844	3596	-3	0	0	0	1	0	0	0	0	0	0	0	0	0	0	1	1	0	1	1
2012	27	1	0	0	0.349762	-1.0505	54.8	4.00369	8.9e-06	-11.6295	0.011415	-4.47283	-1.44741	0.29176	2.60224	0.956372	-7.2021	3812	-2	0	0	0	0	1	0	0	0	0	0	0	0	0	0	1	1	0	1	1
2013	27	1	0	0	0.50273	-0.687702	55.3	4.01277	8.9e-06	-11.6295	0.026693	-3.62335	-1.22401	0.28577	2.58948	0.951458	-7.08242	4350	-1	0	0	0	0	0	0	0	0	0	0	0	0	0	0	1	1	0	1	1
2014	27	1	1	1	0.564826	-0.571237	55.4	4.01458	9.5e-06	-11.5642	0.015804	-4.14749	-0.997059	0.30867	2.54191	0.932917	-7.15054	4327	0	0	0	0	0	0	1	0	0	0	0	0	0	0	0	1	1	0	1	1
2015	27	1	1	1	0.739344	-0.301992	44.49	3.79526	1.2e-05	-11.3306	0.018367	-3.9972	-1.23773	0.3086	2.59342	0.952979	-7.04663	4522	1	0	0	0	0	0	0	1	0	0	0	0	0	0	0	1	1	0	1	1
2016	27	1	1	1	0.752386	-0.284506	44	3.78419	2.5e-05	-10.5966	0.013449	-4.30885	-1.0408	0.32389	2.49073	0.912575	-7.06166	4575	2	0	0	0	0	0	0	0	1	0	0	0	0	0	0	1	1	0	1	1
2017	27	1	1	1	0.6773	-0.389642	44	3.78419	2.5e-05	-10.5966	0.008304	-4.79102	-0.944031	0.28569	1.88013	0.631342	-7.05882	4122	3	0	0	0	0	0	0	0	0	1	0	0	0	0	0	1	1	0	1	1
2018	27	1	1	1	0.59816	-0.513898	44	3.78419	4.5e-05	-10.0089	0.009259	-4.68216	-0.907921	0.37495	1.5094	0.411712	-7.36222	2744	4	0	0	0	0	0	0	0	0	0	1	0	0	0	0	1	1	0	1	1
2019	27	1	1	1	0.593212	-0.522203	44	3.78419	5e-05	-9.90349	0.008632	-4.75228	-1.27014	0.40957	1.62246	0.483945	-7.33096	3103	5	0	0	0	0	0	0	0	0	0	0	1	0	0	0	1	1	0	1	1
2020	27	1	1	1	0.534429	-0.626556	44	3.78419	0.000117	-9.05334	0.011252	-4.48721	-1.05157	0.42929	1.60765	0.474772	-6.29174	8905	6	0	0	0	0	0	0	0	0	0	0	0	1	0	0	1	1	0	1	1
2021	27	1	1	1	0.393284	-0.933224	44	3.78419	0.00013	-8.94798	0.015114	-4.19213	-1.23567	0.42929	1.82528	0.601734	-6.97512	5018	7	0	0	0	0	0	0	0	0	0	0	0	0	0	0	1	1	0	1	1
2006	28	0	0	0	0.866958	-0.142765	450.21	6.10971	5.2e-06	-12.1669	0.001445	-6.53965	-1.49902	0.11544	16.9209	2.82855	-7.30082	2889	-8	0	0	0	0	0	0	0	0	0	0	0	0	0	0	1	1	0	0	0
2007	28	0	0	0	0.673409	-0.395402	452.77	6.11538	5e-06	-12.2061	0.004204	-5.47172	-1.29764	0.12097	18.7144	2.92929	-7.54559	2964	-7	0	0	0	0	0	0	0	0	0	0	0	0	0	0	1	1	0	0	0
2008	28	0	0	0	0.622619	-0.473821	456.49	6.12357	5e-06	-12.2061	0.003722	-5.59349	-1.35992	0.13341	20.49	3.01994	-7.60698	3427	-6	0	0	0	0	0	0	0	0	0	0	0	0	0	0	1	1	0	0	0
2009	28	0	0	0	0.692417	-0.367567	459.19	6.12946	5.4e-06	-12.1291	0.003713	-5.59591	-1.39997	0.15102	16.7765	2.81998	-7.75229	3665	-5	0	0	0	0	0	0	0	0	0	0	0	0	0	0	1	1	0	0	0
2010	28	0	0	0	0.632904	-0.457437	457.74	6.1263	2.1e-05	-10.771	0.003627	-5.61935	-1.51823	0.163	17.2624	2.84853	-7.82042	4027	-4	0	0	0	0	0	0	0	0	0	0	0	0	0	0	1	1	0	0	0
2011	28	0	0	0	0.572814	-0.557195	459.9	6.13101	7.8e-06	-11.7614	0.002916	-5.83754	-1.14878	0.16975	20.2333	3.00733	-7.95559	4297	-3	0	0	0	0	0	0	0	0	0	0	0	0	0	0	1	1	0	0	0
2012	28	0	0	0	0.53278	-0.629648	461.2	6.13383	7.9e-06	-11.7486	0.003568	-5.63575	-1.37488	0.17254	20.3931	3.0152	-8.04971	4556	-2	0	0	0	0	0	0	0	0	0	0	0	0	0	0	1	1	0	0	0
2013	28	0	0	0	0.657165	-0.41982	464.3	6.14053	8.1e-06	-11.7236	0.003723	-5.59323	-1.10961	0.16625	20.5744	3.02405	-8.01183	5079	-1	0	0	0	0	0	0	0	0	0	0	0	0	0	0	1	1	0	0	0
2014	28	0	1	0	0.749483	-0.288372	465.8	6.14376	8.3e-06	-11.6992	0.004887	-5.32118	-0.967545	0.16873	21.6649	3.07569	-8.04583	5230	0	0	0	0	0	0	0	0	0	0	0	0	0	0	0	1	1	0	0	0
2015	28	0	1	0	0.795023	-0.229384	462.63	6.13693	9.5e-06	-11.5642	0.003455	-5.66793	-1.06341	0.18179	22.8879	3.13061	-8.08174	5340	1	0	0	0	0	0	0	0	0	0	0	0	0	0	0	1	1	0	0	0
2016	28	0	1	0	0.805957	-0.215724	463	6.13773	1.8e-05	-10.9251	0.003173	-5.75308	-1.25935	0.20425	22.8668	3.12968	-8.06188	5685	2	0	0	0	0	0	0	0	0	0	0	0	0	0	0	1	1	0	0	0
2017	28	0	1	0	1.08238	0.0791614	460	6.13123	3.6e-05	-10.232	0.002638	-5.93773	-0.862297	0.17702	18.8504	2.93654	-7.81819	6290	3	0	0	0	0	0	0	0	0	0	0	0	0	0	0	1	1	0	0	0
2018	28	0	1	0	1.60923	0.475758	459	6.12905	4.5e-05	-10.0089	0.003741	-5.5884	-1.16246	0.19764	15.5731	2.74554	-7.91576	4930	4	0	0	0	0	0	0	0	0	0	0	0	0	0	0	1	1	0	0	0
2019	28	0	1	0	1.72413	0.54472	460	6.13123	5e-05	-9.90349	0.003246	-5.73033	-0.874658	0.18712	16.1918	2.7845	-7.8221	5886	5	0	0	0	0	0	0	0	0	0	0	0	0	0	0	1	1	0	0	0
2020	28	0	1	0	1.57628	0.455069	457	6.12468	5.6e-05	-9.79016	0.002559	-5.96814	-0.819434	0.19399	16.0081	2.7731	-7.87658	5716	6	0	0	0	0	0	0	0	0	0	0	0	0	0	0	1	1	0	0	0
2021	28	0	1	0	1.38679	0.326993	454	6.1181	6.2e-05	-9.68838	0.00463	-5.3752	-1.10017	0.19399	15.0602	2.71205	-7.68692	6774	7	0	0	0	0	0	0	0	0	0	0	0	0	0	0	1	1	0	0	0
2006	29	0	0	0	0.971583	-0.0288281	312.51	5.74464	1.5e-05	-11.1075	0.00298	-5.81583	-1.33231	0.10729	17.4565	2.85971	-7.73388	1808	-8	0	0	0	0	0	0	0	0	0	0	0	0	0	0	1	0	0	0	0
2007	29	0	0	0	0.696571	-0.361585	316.2	5.75638	1.3e-05	-11.2506	0.00923	-4.6853	-1.44904	0.13612	10.3638	2.33832	-7.9002	2065	-7	0	0	0	0	0	0	0	0	0	0	0	0	0	0	1	0	0	0	0
2008	29	0	0	0	0.624016	-0.471579	316.92	5.75865	1.2e-05	-11.3306	0.008613	-4.75448	-1.46579	0.14839	10.9125	2.38991	-7.87575	2583	-6	0	0	0	0	0	0	0	0	0	0	0	0	0	0	1	0	0	0	0
2009	29	0	0	0	0.521637	-0.650783	318.86	5.76475	1.3e-05	-11.2506	0.008747	-4.73904	-1.31508	0.1599	14.8467	2.69778	-8.0444	2882	-5	0	0	0	0	0	0	0	0	0	0	0	0	0	0	1	0	0	0	0
2010	29	0	0	0	0.447458	-0.804172	318.7	5.76425	1.3e-05	-11.2506	0.009438	-4.66301	-1.38034	0.16317	14.5191	2.67546	-8.0253	3554	-4	0	0	0	0	0	0	0	0	0	0	0	0	0	0	1	0	0	0	0
2011	29	0	0	0	0.398693	-0.919564	320.1	5.76863	1.2e-05	-11.3306	0.008071	-4.81948	-1.24634	0.16696	15.2396	2.7239	-8.1227	3910	-3	0	0	0	0	0	0	0	0	0	0	0	0	0	0	1	0	0	0	0
2012	29	0	0	0	0.365579	-1.00627	319.8	5.7677	1.2e-05	-11.3306	0.005945	-5.12521	-1.11614	0.21491	12.555	2.53012	-8.10101	4666	-2	0	0	0	0	0	0	0	0	0	0	0	0	0	0	1	0	0	0	0
2013	29	0	0	0	0.483698	-0.726295	321.2	5.77206	8.5e-06	-11.6754	0.007106	-4.94682	-1.29608	0.21088	18.0195	2.89145	-7.96258	5638	-1	0	0	0	0	0	0	0	0	0	0	0	0	0	0	1	0	0	0	0
2014	29	0	1	0	0.519745	-0.654417	319.4	5.76644	8.4e-06	-11.6873	0.00506	-5.28639	-1.36702	0.21313	17.8531	2.88218	-7.94265	6152	0	0	0	0	0	0	0	0	0	0	0	0	0	0	0	1	0	0	0	0
2015	29	0	1	0	0.694499	-0.364564	319.37	5.76635	1.1e-05	-11.4176	0.005424	-5.21692	-1.35139	0.14149	25.0622	3.22136	-7.84596	6818	1	0	0	0	0	0	0	0	0	0	0	0	0	0	0	1	0	0	0	0
2016	29	0	1	0	0.725224	-0.321274	319	5.76519	2.6e-05	-10.5574	0.003686	-5.60321	-1.13209	0.21089	21.2215	3.05502	-7.80382	7420	2	0	0	0	0	0	0	0	0	0	0	0	0	0	0	1	0	0	0	0
2017	29	0	1	0	1.05463	0.0531948	316	5.75574	2.3e-05	-10.68	0.004176	-5.4784	-1.09859	0.1441	14.2912	2.65964	-7.41082	8823	3	0	0	0	0	0	0	0	0	0	0	0	0	0	0	1	0	0	0	0
2018	29	0	1	0	1.98793	0.687093	316	5.75574	2.5e-05	-10.5966	0.003051	-5.79229	-1.09004	0.12846	9.57676	2.25934	-7.48447	6373	4	0	0	0	0	0	0	0	0	0	0	0	0	0	0	1	0	0	0	0
2019	29	0	1	0	1.52502	0.422005	317	5.7589	2.8e-05	-10.4833	0.003366	-5.69403	-0.768195	0.11914	8.11298	2.09347	-7.23384	7863	5	0	0	0	0	0	0	0	0	0	0	0	0	0	0	1	0	0	0	0
2020	29	0	1	0	1.6272	0.486861	316	5.75574	3.1e-05	-10.3815	0.00268	-5.92194	-0.760175	0.12616	7.22474	1.97751	-7.37237	6855	6	0	0	0	0	0	0	0	0	0	0	0	0	0	0	1	0	0	0	0
2021	29	0	1	0	1.39573	0.333421	315	5.75257	3.5e-05	-10.2602	0.003999	-5.52171	-0.834797	0.12616	6.29361	1.83953	-7.20821	7811	7	0	0	0	0	0	0	0	0	0	0	0	0	0	0	1	0	0	0	0
2006	30	0	0	0	0.721616	-0.326263	141	4.94876	3.3e-06	-12.6216	0.002168	-6.13395	-1.5147	0.10635	129.704	4.86525	-7.4188	4799	-8	0	0	0	0	0	0	0	0	0	0	0	0	0	0	1	1	1	0	1
2007	30	0	0	0	0.738957	-0.302516	143.99	4.96974	4e-06	-12.4292	0.00959	-4.64703	-1.29688	0.14033	119.662	4.78468	-7.59261	5515	-7	0	0	0	0	0	0	0	0	0	0	0	0	0	0	1	1	1	0	1
2008	30	0	0	0	0.659095	-0.416888	149.69	5.00857	4.1e-06	-12.4045	0.009799	-4.62547	-1.33163	0.16258	130.091	4.86824	-7.60512	7315	-6	0	0	0	0	0	0	0	0	0	0	0	0	0	0	1	1	1	0	1
2009	30	0	0	0	0.666381	-0.405894	149.48	5.00716	4.4e-06	-12.3339	0.014076	-4.26328	-1.37058	0.21638	89.8364	4.49799	-7.67233	9398	-5	0	0	0	0	0	0	0	0	0	0	0	0	0	0	1	1	1	0	1
2010	30	0	0	0	0.658204	-0.41824	152.38	5.02638	4.4e-06	-12.3339	0.008956	-4.71543	-1.24372	0.20202	24.3464	3.19238	-7.568	12613	-4	0	0	0	0	0	0	0	0	0	0	0	0	0	0	1	1	1	0	1
2011	30	0	0	0	0.621505	-0.475612	158.2	5.06386	4.4e-06	-12.3339	0.015876	-4.14295	-1.14427	0.24274	28.4156	3.34694	-7.58225	14912	-3	0	0	0	0	0	0	0	0	0	0	0	0	0	0	1	1	1	0	1
2012	30	0	0	0	0.611533	-0.491786	152.1	5.02454	4.4e-06	-12.3339	0.009918	-4.6134	-1.2132	0.25266	88.7769	4.48613	-7.71428	14847	-2	0	0	0	0	0	0	0	0	0	0	0	0	0	0	1	1	1	0	1
2013	30	0	0	0	0.628486	-0.464442	154.3	5.0389	4.7e-06	-12.268	0.007689	-4.86796	-1.14877	0.27286	86.5477	4.4607	-7.77262	15136	-1	0	0	0	0	0	0	0	0	0	0	0	0	0	0	1	1	1	0	1
2014	30	0	1	0	0.67883	-0.387385	156	5.04986	5.1e-06	-12.1863	0.004334	-5.44126	-1.16917	0.22412	86.6093	4.46141	-7.83588	14713	0	0	0	0	0	0	0	0	0	0	0	0	0	0	0	1	1	1	0	1
2015	30	0	1	0	0.719669	-0.328964	157.32	5.05828	5e-06	-12.2061	0.006416	-5.04896	-1.14298	0.20063	98.995	4.59507	-7.9604	13689	1	0	0	0	0	0	0	0	0	0	0	0	0	0	0	1	1	1	0	1
2016	30	0	1	0	0.751212	-0.286068	159	5.0689	1.7e-05	-10.9823	0.003675	-5.6062	-0.91525	0.25348	97.4058	4.57889	-8.02956	13418	2	0	0	0	0	0	0	0	0	0	0	0	0	0	0	1	1	1	0	1
2017	30	0	1	0	0.795712	-0.228518	161	5.0814	2.3e-05	-10.68	0.005043	-5.28975	-1.1904	0.2085	75.6877	4.32662	-7.74915	15830	3	0	0	0	0	0	0	0	0	0	0	0	0	0	0	1	1	1	0	1
2018	30	0	1	0	0.851328	-0.160958	162	5.0876	2.4e-05	-10.6375	0.005949	-5.12453	-0.887803	0.23845	61.9149	4.12576	-7.72842	14437	4	0	0	0	0	0	0	0	0	0	0	0	0	0	0	1	1	1	0	1
2019	30	0	1	0	0.663853	-0.409695	164	5.09987	2.6e-05	-10.5574	0.007858	-4.84622	-0.980654	0.20604	54.8883	4.0053	-7.49741	17189	5	0	0	0	0	0	0	0	0	0	0	0	0	0	0	1	1	1	0	1
2020	30	0	1	0	0.693975	-0.36532	164.5	5.10291	2.9e-05	-10.4482	0.010677	-4.53966	-1.23494	0.24064	49.8458	3.90893	-7.24516	21544	6	0	0	0	0	0	0	0	0	0	0	0	0	0	0	1	1	1	0	1
2021	30	0	1	0	0.483683	-0.726325	165	5.10595	3.2e-05	-10.3498	0.011199	-4.49193	-0.956877	0.24064	53.2222	3.97448	-7.40589	21424	7	0	0	0	0	0	0	0	0	0	0	0	0	0	0	1	1	1	0	1
2006	31	0	0	0	1.34152	0.2938	269.96	5.59827	1.2e-05	-11.3306	0.001664	-6.39853	-1.33788	0.042749	34.5006	3.54098	-7.28431	2711	-8	0	0	0	0	0	0	0	0	0	0	0	0	0	0	1	1	1	0	1
2007	31	0	0	0	1.28239	0.248727	270.56	5.60049	1.2e-05	-11.3306	0.008447	-4.77394	-1.23962	0.046493	37.8047	3.63243	-7.3778	3000	-7	0	0	0	0	0	0	0	0	0	0	0	0	0	0	1	1	1	0	1
2008	31	0	0	0	1.12023	0.113535	272.48	5.60757	1.2e-05	-11.3306	0.009506	-4.65583	-1.37725	0.049835	51.7053	3.94556	-7.43453	3424	-6	0	0	0	0	0	0	0	0	0	0	0	0	0	0	1	1	1	0	1
2009	31	0	0	0	1.05355	0.0521645	271.76	5.60492	1.1e-05	-11.4176	0.008656	-4.7495	-1.28725	0.059494	63.8517	4.15656	-7.54973	3831	-5	0	0	0	0	0	0	0	0	0	0	0	0	0	0	1	1	1	0	1
2010	31	0	0	0	0.909544	-0.0948118	271.3	5.60323	1e-05	-11.5129	0.00763	-4.87567	-1.4669	0.06698	75.4012	4.32282	-7.54541	4549	-4	0	0	0	0	0	0	0	0	0	0	0	0	0	0	1	1	1	0	1
2011	31	0	0	0	0.825062	-0.192297	270.4	5.5999	1.2e-05	-11.3306	0.007951	-4.83446	-1.29813	0.072143	82.3175	4.41058	-7.64594	4979	-3	0	0	0	0	0	0	0	0	0	0	0	0	0	0	1	1	1	0	1
2012	31	0	0	0	0.741251	-0.299416	266.4	5.585	1.2e-05	-11.3306	0.008167	-4.80765	-1.18048	0.080535	95.8848	4.56315	-7.66756	5683	-2	0	0	0	0	0	0	0	0	0	0	0	0	0	0	1	1	1	0	1
2013	31	0	0	0	0.71126	-0.340717	253.2	5.53418	1.3e-05	-11.2506	0.00998	-4.60717	-1.19423	0.10293	65.5316	4.18253	-7.58457	6606	-1	0	0	0	0	0	0	0	0	0	0	0	0	0	0	1	1	1	0	1
2014	31	0	1	0	0.816367	-0.202891	265.9	5.58312	1.3e-05	-11.2506	0.010151	-4.59018	-1.06406	0.1097	66.165	4.19215	-7.59025	7060	0	0	0	0	0	0	0	0	0	0	0	0	0	0	0	1	1	1	0	1
2015	31	0	1	0	0.87874	-0.129266	259.3	5.55799	1.2e-05	-11.3306	0.01063	-4.54408	-1.24998	0.11856	65.0228	4.17474	-7.58059	7572	1	0	0	0	0	0	0	0	0	0	0	0	0	0	0	1	1	1	0	1
2016	31	0	1	0	0.895455	-0.110423	259	5.55683	3.6e-05	-10.232	0.008317	-4.78945	-1.20865	0.11698	63.248	4.14706	-7.5025	8339	2	0	0	0	0	0	0	0	0	0	0	0	0	0	0	1	1	1	0	1
2017	31	0	1	0	1.1606	0.148938	260	5.56068	4.6e-05	-9.98687	0.004338	-5.44034	-1.15382	0.1296	51.5636	3.94282	-7.31448	8588	3	0	0	0	0	0	0	0	0	0	0	0	0	0	0	1	1	1	0	1
2018	31	0	1	0	1.68444	0.521436	256	5.54518	5.9e-05	-9.73797	0.003417	-5.67899	-1.11659	0.17212	42.6203	3.75233	-7.44399	6388	4	0	0	0	0	0	0	0	0	0	0	0	0	0	0	1	1	1	0	1
2019	31	0	1	0	1.74785	0.558385	255	5.54126	6.5e-05	-9.64112	0.002957	-5.82358	-0.816985	0.14526	38.7573	3.65732	-7.30343	6906	5	0	0	0	0	0	0	0	0	0	0	0	0	0	0	1	1	1	0	1
2020	31	0	1	0	1.69426	0.527249	252.5	5.53141	8.3e-05	-9.39667	0.002692	-5.91747	-0.895754	0.15597	36.7051	3.60292	-7.25894	7047	6	0	0	0	0	0	0	0	0	0	0	0	0	0	0	1	1	1	0	1
2021	31	0	1	0	1.28455	0.250411	250	5.52146	9.3e-05	-9.28291	0.002766	-5.89035	-0.84216	0.15597	34.0816	3.52876	-7.31178	6763	7	0	0	0	0	0	0	0	0	0	0	0	0	0	0	1	1	1	0	1
2006	32	0	0	0	0.647007	-0.435399	179.41	5.18967	1.3e-05	-11.2506	0.004419	-5.42184	-1.50153	0.085434	23.5511	3.15917	-7.53294	1489	-8	0	0	0	0	0	0	0	0	0	0	0	0	0	0	1	0	1	0	0
2007	32	0	0	0	0.579347	-0.545854	182.3	5.20565	1.4e-05	-11.1765	0.005295	-5.24099	-1.35473	0.088747	27.3232	3.30774	-7.65932	1592	-7	0	0	0	0	0	0	0	0	0	0	0	0	0	0	1	0	1	0	0
2008	32	0	0	0	0.508604	-0.676085	185	5.22036	1.3e-05	-11.2506	0.005376	-5.22581	-1.51023	0.082886	27.616	3.3184	-7.76413	1709	-6	0	0	0	0	0	0	0	0	0	0	0	0	0	0	1	0	1	0	0
2009	32	0	0	0	0.466667	-0.76214	173.3	5.15502	1.3e-05	-11.2506	0.003533	-5.64561	-1.3673	0.090322	26.6831	3.28403	-7.89316	1778	-5	0	0	0	0	0	0	0	0	0	0	0	0	0	0	1	0	1	0	0
2010	32	0	0	0	0.425755	-0.853891	186.34	5.22757	1.4e-05	-11.1765	0.0069	-4.97623	-1.32309	0.094542	34.2064	3.53241	-7.99683	1875	-4	0	0	0	0	0	0	0	0	0	0	0	0	0	0	1	0	1	0	0
2011	32	0	0	0	0.401006	-0.913778	186.8	5.23004	1.2e-05	-11.3306	0.004177	-5.47816	-1.39023	0.089443	31.2058	3.4406	-8.09469	1994	-3	0	0	0	0	0	0	0	0	0	0	0	0	0	0	1	0	1	0	0
2012	32	0	0	0	0.382878	-0.96004	186.7	5.2295	1.4e-05	-11.1765	0.003893	-5.54857	-1.38862	0.10745	32.566	3.48327	-8.24002	1952	-2	0	0	0	0	0	0	0	0	0	0	0	0	0	0	1	0	1	0	0
2013	32	0	0	0	0.432687	-0.83774	183.2	5.21058	1.3e-05	-11.2506	0.004839	-5.33105	-1.23346	0.11215	25.4393	3.2363	-8.22551	2031	-1	0	0	0	0	0	0	0	0	0	0	0	0	0	0	1	0	1	0	0
2014	32	0	1	0	0.461636	-0.772978	178.6	5.18515	1.3e-05	-11.2506	0.003105	-5.77474	-1.13417	0.10866	34.0555	3.52799	-8.33055	1919	0	0	0	0	0	0	0	0	0	0	0	0	0	0	0	1	0	1	0	0
2015	32	0	1	0	0.60193	-0.507614	174.7	5.16307	1.7e-05	-10.9823	0.003008	-5.80648	-1.1004	0.1295	29.094	3.37053	-8.39893	1854	1	0	0	0	0	0	0	0	0	0	0	0	0	0	0	1	0	1	0	0
2016	32	0	1	0	0.634137	-0.455491	175	5.16479	3.6e-05	-10.232	0.00364	-5.61577	-1.31292	0.14259	26.1487	3.2638	-8.44394	1837	2	0	0	0	0	0	0	0	0	0	0	0	0	0	0	1	0	1	0	0
2017	32	0	1	0	0.79329	-0.231566	174	5.15906	5.3e-05	-9.84522	0.003128	-5.76736	-1.23075	0.13915	22.2548	3.10256	-8.22219	2084	3	0	0	0	0	0	0	0	0	0	0	0	0	0	0	1	0	1	0	0
2018	32	0	1	0	1.03152	0.0310344	174	5.15906	8.1e-05	-9.42106	0.002574	-5.96229	-1.29438	0.15065	17.9274	2.88633	-8.24712	1857	4	0	0	0	0	0	0	0	0	0	0	0	0	0	0	1	0	1	0	0
2019	32	0	1	0	1.36943	0.314391	174	5.15906	9e-05	-9.3157	0.002072	-6.17924	-1.21981	0.14677	16.3019	2.79128	-8.10913	2263	5	0	0	0	0	0	0	0	0	0	0	0	0	0	0	1	0	1	0	0
2020	32	0	1	0	1.54063	0.432193	173	5.15329	0.000129	-8.9557	0.004298	-5.44961	-0.972714	0.15409	14.9689	2.70598	-7.95117	2630	6	0	0	0	0	0	0	0	0	0	0	0	0	0	0	1	0	1	0	0
2021	32	0	1	0	1.24992	0.223084	172	5.14749	0.000143	-8.85267	0.005677	-5.17133	-0.82063	0.15409	13.4094	2.59595	-7.88309	2771	7	0	0	0	0	0	0	0	0	0	0	0	0	0	0	1	0	1	0	0
2006	33	0	0	0	0.776096	-0.25348	278.16	5.6282	1.3e-05	-11.2506	0.001928	-6.25127	-1.28783	0.047132	25.3946	3.23454	-7.26926	1986	-8	0	0	0	0	0	0	0	0	0	0	0	0	0	0	1	0	1	0	0
2007	33	0	0	0	0.719379	-0.329367	284.26	5.64989	9.5e-06	-11.5642	0.006007	-5.11483	-1.31026	0.048808	21.9325	3.08797	-7.26038	2298	-7	0	0	0	0	0	0	0	0	0	0	0	0	0	0	1	0	1	0	0
2008	33	0	0	0	0.66605	-0.40639	287.11	5.65986	9.7e-06	-11.5434	0.007347	-4.91346	-1.52508	0.055596	22.7751	3.12567	-7.35747	2541	-6	0	0	0	0	0	0	0	0	0	0	0	0	0	0	1	0	1	0	0
2009	33	0	0	0	0.611769	-0.4914	289.72	5.66892	1.1e-05	-11.4176	0.004859	-5.32692	-1.51923	0.059808	28.1093	3.3361	-7.37004	2942	-5	0	0	0	0	0	0	0	0	0	0	0	0	0	0	1	0	1	0	0
2010	33	0	0	0	0.596213	-0.517158	287.02	5.65955	1.6e-05	-11.0429	0.003991	-5.52371	-1.25085	0.054897	25.766	3.24905	-7.35633	3347	-4	0	0	0	0	0	0	0	0	0	0	0	0	0	0	1	0	1	0	0
2011	33	0	0	0	0.558096	-0.583224	288.8	5.66573	1.2e-05	-11.3306	0.004079	-5.5019	-1.45163	0.060812	28.9431	3.36533	-7.42728	3733	-3	0	0	0	0	0	0	0	0	0	0	0	0	0	0	1	0	1	0	0
2012	33	0	0	0	0.535734	-0.624118	287	5.65948	1.6e-05	-11.0429	0.00242	-6.02399	-1.28983	0.065258	33.15	3.50104	-7.49153	3963	-2	0	0	0	0	0	0	0	0	0	0	0	0	0	0	1	0	1	0	0
2013	33	0	0	0	0.60187	-0.507715	283.3	5.64651	1.7e-05	-10.9823	0.004071	-5.50387	-1.28393	0.064386	33.8312	3.52138	-7.45134	4399	-1	0	0	0	0	0	0	0	0	0	0	0	0	0	0	1	0	1	0	0
2014	33	0	1	0	0.706533	-0.347386	277	5.62402	1.7e-05	-10.9823	0.004768	-5.34583	-1.12874	0.069624	34.6081	3.54409	-7.46132	4610	0	0	0	0	0	0	0	0	0	0	0	0	0	0	0	1	0	1	0	0
2015	33	0	1	0	0.760552	-0.273711	273.87	5.61265	1.8e-05	-10.9251	0.002535	-5.97756	-1.28336	0.082586	50.7518	3.92695	-7.4788	4791	1	0	0	0	0	0	0	0	0	0	0	0	0	0	0	1	0	1	0	0
2016	33	0	1	0	0.761934	-0.271895	274	5.61313	3.6e-05	-10.232	0.002166	-6.13487	-1.11983	0.099884	36.9837	3.61048	-7.40481	5326	2	0	0	0	0	0	0	0	0	0	0	0	0	0	0	1	0	1	0	0
2017	33	0	1	0	0.880239	-0.127562	272	5.6058	4.2e-05	-10.0778	0.002383	-6.03939	-0.96984	0.089729	23.8891	3.17342	-7.15493	5971	3	0	0	0	0	0	0	0	0	0	0	0	0	0	0	1	0	1	0	0
2018	33	0	1	0	1.05424	0.0528192	271	5.60212	4.5e-05	-10.0089	0.002104	-6.16392	-1.34263	0.10394	16.6908	2.81486	-7.16312	5162	4	0	0	0	0	0	0	0	0	0	0	0	0	0	0	1	0	1	0	0
2019	33	0	1	0	1.14917	0.13904	269	5.59471	5.1e-05	-9.88368	0.001597	-6.43963	-1.13628	0.12949	14.5264	2.67596	-7.0221	6197	5	0	0	0	0	0	0	0	0	0	0	0	0	0	0	1	0	1	0	0
2020	33	0	1	0	1.06289	0.0609887	266.5	5.58537	5.6e-05	-9.79016	0.00166	-6.40094	-0.910346	0.14094	12.6646	2.53881	-7.17926	5385	6	0	0	0	0	0	0	0	0	0	0	0	0	0	0	1	0	1	0	0
2021	33	0	1	0	1.01061	0.0105511	264	5.57595	6.2e-05	-9.68838	0.003225	-5.73682	-0.991235	0.14094	10.6166	2.36242	-6.91835	6687	7	0	0	0	0	0	0	0	0	0	0	0	0	0	0	1	0	1	0	0
2006	34	1	0	0	1.09312	0.089037	703.56	6.55615	1.5e-05	-11.1075	0.004479	-5.40836	1.01496	0.19345	11.4585	2.43873	-8.48522	5203	-8	0	0	0	0	0	0	0	0	0	0	0	0	1	0	0	0	1	1	1
2007	34	1	0	0	0.963561	-0.0371194	709.77	6.56494	1.1e-05	-11.4176	0.029262	-3.53147	1.05035	0.21762	12.4202	2.51932	-8.61944	5353	-7	0	0	0	0	0	0	0	0	0	0	0	0	1	0	0	0	1	1	1
2008	34	1	0	0	0.900998	-0.104252	713.51	6.5702	1.1e-05	-11.4176	0.030862	-3.47823	1.70108	0.22282	13.811	2.62546	-8.68854	5620	-6	1	0	0	0	0	0	0	0	0	0	0	0	1	0	0	0	1	1	1
2009	34	1	0	0	0.909109	-0.0952901	716.55	6.57445	1.2e-05	-11.3306	0.02864	-3.55295	1.2933	0.2275	14.8082	2.69518	-8.86616	5440	-5	0	1	0	0	0	0	0	0	0	0	0	0	1	0	0	0	1	1	1
2010	34	1	0	0	0.891313	-0.11506	719.6	6.57869	1.3e-05	-11.2506	0.029711	-3.51624	1.55461	0.22769	15.4838	2.73979	-9.10398	5128	-4	0	0	1	0	0	0	0	0	0	0	0	0	1	0	0	0	1	1	1
2011	34	1	0	0	0.862224	-0.14824	722.7	6.58299	1.1e-05	-11.4176	0.031806	-3.4481	2.03786	0.21897	14.7001	2.68786	-9.2975	4665	-3	0	0	0	1	0	0	0	0	0	0	0	0	1	0	0	0	1	1	1
2012	34	1	0	0	0.858509	-0.152558	724.8	6.5859	1e-05	-11.5129	0.032164	-3.43691	2.01663	0.22778	15.3086	2.72841	-9.2953	5207	-2	0	0	0	0	1	0	0	0	0	0	0	0	1	0	0	0	1	1	1
2013	34	1	0	0	0.848461	-0.164331	727.1	6.58906	7.7e-06	-11.7743	0.031537	-3.45659	1.99531	0.21171	15.7872	2.7592	-9.27483	5820	-1	0	0	0	0	0	0	0	0	0	0	0	0	1	0	0	0	1	1	1
2014	34	1	1	1	0.912791	-0.0912487	730.8	6.59414	7.6e-06	-11.7874	0.029053	-3.53863	2.12472	0.20188	15.4871	2.74001	-9.19716	6324	0	0	0	0	0	0	1	0	0	0	0	0	0	1	0	0	0	1	1	1
2015	34	1	1	1	0.994976	-0.0050367	730.41	6.59361	1e-05	-11.5129	0.029007	-3.54022	2.7435	0.21423	15.8083	2.76054	-9.23661	6344	1	0	0	0	0	0	0	1	0	0	0	0	0	1	0	0	0	1	1	1
2016	34	1	1	1	1.45424	0.374484	734	6.59851	2.7e-05	-10.5197	0.027124	-3.60734	3.00255	0.24217	10.783	2.37797	-8.90905	6687	2	0	0	0	0	0	0	0	1	0	0	0	0	1	0	0	0	1	1	1
2017	34	1	1	1	1.49834	0.404357	737	6.60259	3.9e-05	-10.1519	0.018908	-3.96817	2.7294	0.2661	9.60828	2.26262	-9.08365	5737	3	0	0	0	0	0	0	0	0	1	0	0	0	1	0	0	0	1	1	1
2018	34	1	1	1	1.53826	0.430651	746	6.61473	4.3e-05	-10.0543	0.018761	-3.97598	2.7928	0.32252	9.03458	2.20106	-9.02049	6477	4	0	0	0	0	0	0	0	0	0	1	0	0	1	0	0	0	1	1	1
2019	34	1	1	1	1.83962	0.609559	756	6.62804	5.9e-05	-9.73797	0.018996	-3.96353	3.39965	0.37341	9.0721	2.2052	-8.92718	7289	5	0	0	0	0	0	0	0	0	0	0	1	0	1	0	0	0	1	1	1
2020	34	1	1	1	1.90173	0.642766	760.5	6.63398	0.000103	-9.18078	0.021015	-3.86252	2.80334	0.40178	8.28699	2.11469	-8.78072	8534	6	0	0	0	0	0	0	0	0	0	0	0	1	1	0	0	0	1	1	1
2021	34	1	1	1	1.69393	0.527054	765	6.63988	0.000115	-9.07058	0.022699	-3.78543	3.73035	0.40178	9.42625	2.2435	-9.08639	6683	7	0	0	0	0	0	0	0	0	0	0	0	0	1	0	0	0	1	1	1
2006	35	1	0	0	0.92097	-0.0823277	572.08	6.34928	0.000128	-8.96348	0.001981	-6.22415	0.080029	0.20092	10.5406	2.35523	-8.76035	4030	-8	0	0	0	0	0	0	0	0	0	0	0	0	1	0	0	0	0	1	1
2007	35	1	0	0	0.876453	-0.131873	578.19	6.3599	1.1e-05	-11.4176	0.034519	-3.36625	-0.112893	0.22351	11.1278	2.40944	-8.97663	3640	-7	0	0	0	0	0	0	0	0	0	0	0	0	1	0	0	0	0	1	1
2008	35	1	0	0	0.790054	-0.235654	583.37	6.36882	9.9e-06	-11.523	0.035685	-3.33303	-0.065773	0.22094	12.1733	2.49925	-9.0141	4056	-6	1	0	0	0	0	0	0	0	0	0	0	0	1	0	0	0	0	1	1
2009	35	1	0	0	0.897363	-0.108295	584.8	6.37127	1.2e-05	-11.3306	0.039304	-3.23643	-0.041278	0.23209	14.1248	2.64793	-9.05856	4573	-5	0	1	0	0	0	0	0	0	0	0	0	0	1	0	0	0	0	1	1
2010	35	1	0	0	0.833923	-0.181614	586.44	6.37407	1.3e-05	-11.2506	0.043507	-3.13483	0.220883	0.23669	15.7054	2.75401	-9.13906	5090	-4	0	0	1	0	0	0	0	0	0	0	0	0	1	0	0	0	0	1	1
2011	35	1	0	0	0.795969	-0.228195	588.5	6.37758	7.6e-06	-11.7874	0.045126	-3.0983	0.259396	0.2246	17.0202	2.8344	-9.09921	5914	-3	0	0	0	1	0	0	0	0	0	0	0	0	1	0	0	0	0	1	1
2012	35	1	0	0	0.802505	-0.220018	590.3	6.38063	8.7e-06	-11.6522	0.044095	-3.12141	0.11182	0.24011	17.8491	2.88195	-9.22565	5921	-2	0	0	0	0	1	0	0	0	0	0	0	0	1	0	0	0	0	1	1
2013	35	1	0	0	0.84313	-0.170635	591.5	6.38266	9.7e-06	-11.5434	0.04269	-3.15379	0.533598	0.23787	17.2525	2.84796	-9.25559	6341	-1	0	0	0	0	0	0	0	0	0	0	0	0	1	0	0	0	0	1	1
2014	35	1	1	1	0.950932	-0.050313	594.3	6.38738	1.1e-05	-11.4176	0.043484	-3.13536	1.05071	0.17401	17.8926	2.88439	-9.24293	6515	0	0	0	0	0	0	1	0	0	0	0	0	0	1	0	0	0	0	1	1
2015	35	1	1	1	1.17363	0.160103	593.56	6.38614	1e-05	-11.5129	0.020076	-3.90823	0.661179	0.18028	18.4766	2.91651	-9.32372	6182	1	0	0	0	0	0	0	1	0	0	0	0	0	1	0	0	0	0	1	1
2016	35	1	1	1	1.22724	0.204768	596	6.39024	2e-05	-10.8198	0.023611	-3.74604	0.839984	0.24174	15.6634	2.75133	-9.17377	6301	2	0	0	0	0	0	0	0	1	0	0	0	0	1	0	0	0	0	1	1
2017	35	1	1	1	1.2283	0.205635	595	6.38856	2.9e-05	-10.4482	0.013248	-4.32391	1.14455	0.3496	11.5747	2.44883	-9.27168	5744	3	0	0	0	0	0	0	0	0	1	0	0	0	1	0	0	0	0	1	1
2018	35	1	1	1	1.22924	0.206397	595	6.38856	6.7e-05	-9.61082	0.035609	-3.33516	1.34072	0.49676	10.5177	2.35306	-9.26214	6199	4	0	0	0	0	0	0	0	0	0	1	0	0	1	0	0	0	0	1	1
2019	35	1	1	1	1.33683	0.290304	599	6.39526	7.4e-05	-9.51145	0.027054	-3.60992	0.959222	0.46545	9.03915	2.20156	-9.20884	5952	5	0	0	0	0	0	0	0	0	0	0	1	0	1	0	0	0	0	1	1
2020	35	1	1	1	1.33442	0.288494	601.5	6.39943	9.8e-05	-9.23054	0.022979	-3.77318	1.04267	0.51245	8.59495	2.15117	-9.04567	7004	6	0	0	0	0	0	0	0	0	0	0	0	1	1	0	0	0	0	1	1
2021	35	1	1	1	1.21474	0.194532	604	6.40357	0.000108	-9.13338	0.021702	-3.83035	1.30284	0.51245	9.32944	2.23318	-9.00382	7836	7	0	0	0	0	0	0	0	0	0	0	0	0	1	0	0	0	0	1	1
2006	36	0	0	0	0.726825	-0.31907	348.95	5.85493	9.7e-06	-11.5434	0.001497	-6.50429	-0.130572	0.19021	5.9563	1.78445	-7.46376	6515	-8	0	0	0	0	0	0	0	0	0	0	0	0	1	0	0	1	0	0	0
2007	36	0	0	0	0.710701	-0.341504	350.25	5.85865	9.6e-06	-11.5538	0.012185	-4.40755	0.053205	0.2225	5.87294	1.77035	-7.57722	6331	-7	0	0	0	0	0	0	0	0	0	0	0	0	1	0	0	1	0	0	0
2008	36	0	0	0	0.746569	-0.292267	351.42	5.86198	1e-05	-11.5129	0.009672	-4.63852	0.180009	0.24674	6.87796	1.92832	-7.69575	6317	-6	0	0	0	0	0	0	0	0	0	0	0	0	1	0	0	1	0	0	0
2009	36	0	0	0	0.80394	-0.21823	352.03	5.86372	1.1e-05	-11.4176	0.008918	-4.71968	0.1529	0.2229	8.07315	2.08854	-7.81382	6317	-5	0	0	0	0	0	0	0	0	0	0	0	0	1	0	0	1	0	0	0
2010	36	0	0	0	0.760309	-0.27403	351.79	5.86303	1.3e-05	-11.2506	0.009715	-4.63408	-0.064287	0.23043	9.09707	2.20795	-8.07848	6056	-4	0	0	0	0	0	0	0	0	0	0	0	0	1	0	0	1	0	0	0
2011	36	0	0	0	0.78633	-0.240379	351.6	5.86249	8.4e-06	-11.6873	0.00864	-4.75135	0.252867	0.18017	9.50329	2.25164	-8.11815	6152	-3	0	0	0	0	0	0	0	0	0	0	0	0	1	0	0	1	0	0	0
2012	36	0	0	0	0.782453	-0.245321	350.4	5.85908	8.1e-06	-11.7236	0.008457	-4.77276	0.276091	0.1499	9.6905	2.27115	-8.1049	6300	-2	0	0	0	0	0	0	0	0	0	0	0	0	1	0	0	1	0	0	0
2013	36	0	0	0	0.78986	-0.235899	349.8	5.85736	8e-06	-11.7361	0.007819	-4.8512	0.389969	0.15022	10.1654	2.31899	-8.21237	6171	-1	0	0	0	0	0	0	0	0	0	0	0	0	1	0	0	1	0	0	0
2014	36	0	1	0	0.869066	-0.140336	348.2	5.85278	8.6e-06	-11.6638	0.013789	-4.28388	1.04497	0.13124	9.18577	2.21766	-8.08679	6452	0	0	0	0	0	0	0	0	0	0	0	0	0	1	0	0	1	0	0	0
2015	36	0	1	0	0.995338	-0.0046729	346.05	5.84658	8.8e-06	-11.6408	0.009424	-4.66449	0.667121	0.14044	9.34396	2.23473	-8.20162	5739	1	0	0	0	0	0	0	0	0	0	0	0	0	1	0	0	1	0	0	0
2016	36	0	1	0	1.59933	0.469585	346	5.84644	1.7e-05	-10.9823	0.004631	-5.37498	1.15641	0.12988	4.62918	1.53238	-7.72351	5768	2	0	0	0	0	0	0	0	0	0	0	0	0	1	0	0	1	0	0	0
2017	36	0	1	0	1.41914	0.350048	344	5.84064	2.8e-05	-10.4833	0.005647	-5.17663	1.03139	0.16675	3.96611	1.37779	-8.18438	3932	3	0	0	0	0	0	0	0	0	0	0	0	0	1	0	0	1	0	0	0
2018	36	0	1	0	1.28852	0.253492	342	5.83481	3.1e-05	-10.3815	0.003353	-5.6979	1.07388	0.20617	4.02015	1.39132	-8.06377	4692	4	0	0	0	0	0	0	0	0	0	0	0	0	1	0	0	1	0	0	0
2019	36	0	1	0	1.19958	0.181971	340	5.82895	3.3e-05	-10.319	0.003779	-5.5783	1.59759	0.20328	3.71459	1.31227	-7.83379	5867	5	0	0	0	0	0	0	0	0	0	0	0	0	1	0	0	1	0	0	0
2020	36	0	1	0	1.30591	0.266901	336.5	5.8186	4.3e-05	-10.0543	0.003387	-5.68781	0.876583	0.20671	15.7472	2.75667	-7.80819	5972	6	0	0	0	0	0	0	0	0	0	0	0	0	1	0	0	1	0	0	0
2021	36	0	1	0	1.23953	0.214733	333	5.80814	4.7e-05	-9.96536	0.002274	-6.08622	1.20789	0.20671	3.61518	1.28514	-7.5453	8128	7	0	0	0	0	0	0	0	0	0	0	0	0	1	0	0	1	0	0	0
2006	37	0	0	0	0.675603	-0.39215	223.9	5.4112	1.2e-05	-11.3306	0.003291	-5.71656	-0.131916	0.16278	3.88982	1.35836	-7.53543	2444	-8	0	0	0	0	0	0	0	0	0	0	0	0	1	0	0	1	0	0	0
2007	37	0	0	0	0.667918	-0.40359	223.72	5.4104	1.1e-05	-11.4176	0.008132	-4.81195	0.051053	0.17205	3.9852	1.38259	-7.51581	2742	-7	0	0	0	0	0	0	0	0	0	0	0	0	1	0	0	1	0	0	0
2008	37	0	0	0	0.644116	-0.439877	223.19	5.40802	1.3e-05	-11.2506	0.009067	-4.70311	-0.195301	0.18627	4.46375	1.49599	-7.51059	3132	-6	0	0	0	0	0	0	0	0	0	0	0	0	1	0	0	1	0	0	0
2009	37	0	0	0	0.662925	-0.411093	222.61	5.40542	1.4e-05	-11.1765	0.006433	-5.04631	0.391609	0.17199	5.11309	1.6318	-7.4633	3621	-5	0	0	0	0	0	0	0	0	0	0	0	0	1	0	0	1	0	0	0
2010	37	0	0	0	0.599319	-0.511962	220.91	5.39776	2e-05	-10.8198	0.007685	-4.86848	0.194317	0.1945	5.60395	1.72347	-7.64534	3934	-4	0	0	0	0	0	0	0	0	0	0	0	0	1	0	0	1	0	0	0
2011	37	0	0	0	0.54852	-0.600531	220.1	5.39408	1.7e-05	-10.9823	0.009586	-4.64745	0.224866	0.21561	6.38112	1.85334	-7.57345	4923	-3	0	0	0	0	0	0	0	0	0	0	0	0	1	0	0	1	0	0	0
2012	37	0	0	0	0.562678	-0.575047	219.3	5.39044	1.8e-05	-10.9251	0.012729	-4.36387	0.242223	0.19815	7.53623	2.01972	-7.54368	5620	-2	0	0	0	0	0	0	0	0	0	0	0	0	1	0	0	1	0	0	0
2013	37	0	0	0	0.567549	-0.566428	218	5.3845	1.9e-05	-10.8711	0.011747	-4.44416	0.382598	0.19039	7.53389	2.01941	-7.54551	6143	-1	0	0	0	0	0	0	0	0	0	0	0	0	1	0	0	1	0	0	0
2014	37	0	1	0	0.707497	-0.346022	217.4	5.38174	1.8e-05	-10.9251	0.012011	-4.42193	1.1031	0.18145	6.98842	1.94426	-7.44404	6565	0	0	0	0	0	0	0	0	0	0	0	0	0	1	0	0	1	0	0	0
2015	37	0	1	0	0.881318	-0.126337	215.76	5.37417	2.1e-05	-10.771	0.008987	-4.71198	0.805432	0.18219	5.39482	1.68544	-7.46759	6224	1	0	0	0	0	0	0	0	0	0	0	0	0	1	0	0	1	0	0	0
2016	37	0	1	0	0.851131	-0.161189	215	5.37064	4.1e-05	-10.1019	0.002439	-6.01617	1.06777	0.20949	4.10014	1.41102	-7.15586	6021	2	0	0	0	0	0	0	0	0	0	0	0	0	1	0	0	1	0	0	0
2017	37	0	1	0	0.781413	-0.246652	211	5.35186	4.4e-05	-10.0313	0.001379	-6.5864	0.886492	0.24581	4.13619	1.41977	-7.6589	3916	3	0	0	0	0	0	0	0	0	0	0	0	0	1	0	0	1	0	0	0
2018	37	0	1	0	0.728566	-0.316677	209	5.34233	0.000145	-8.83878	0.001845	-6.29528	1.29303	0.3403	4.27364	1.45247	-7.75108	3842	4	0	0	0	0	0	0	0	0	0	0	0	0	1	0	0	1	0	0	0
2019	37	0	1	0	0.892155	-0.114115	207	5.33272	0.000157	-8.75926	0.001401	-6.57057	0.911507	0.25406	3.47131	1.24453	-7.78337	2995	5	0	0	0	0	0	0	0	0	0	0	0	0	1	0	0	1	0	0	0
2020	37	0	1	0	0.976799	-0.0234747	204	5.31812	0.000144	-8.8457	0.002328	-6.06275	1.35036	0.25482	1.19745	0.180194	-7.8211	2807	6	0	0	0	0	0	0	0	0	0	0	0	0	1	0	0	1	0	0	0
2021	37	0	1	0	0.949476	-0.0518451	201	5.3033	0.00016	-8.74034	0.002365	-6.04698	1.4957	0.25482	3.50694	1.25474	-7.81048	2873	7	0	0	0	0	0	0	0	0	0	0	0	0	1	0	0	1	0	0	0
2006	38	1	0	0	0.55141	-0.595277	156.18	5.05101	7.3e-06	-11.8276	0.002503	-5.99026	0.029284	0.15	3.17039	1.15385	-6.99526	3668	-8	0	0	0	0	0	0	0	0	0	0	0	0	1	0	0	1	0	1	0
2007	38	1	0	0	0.520453	-0.653056	155.97	5.04966	8.1e-05	-9.42106	0.009691	-4.63656	0.017751	0.16204	3.2311	1.17282	-7.08371	3743	-7	0	0	0	0	0	0	0	0	0	0	0	0	1	0	0	1	0	1	0
2008	38	1	0	0	0.487936	-0.717572	155.66	5.04767	9.7e-06	-11.5434	0.010633	-4.54379	-0.011431	0.19066	3.78252	1.33039	-7.1416	4177	-6	1	0	0	0	0	0	0	0	0	0	0	0	1	0	0	1	0	1	0
2009	38	1	0	0	0.586723	-0.533203	155.46	5.04639	1e-05	-11.5129	0.009729	-4.63264	0.067258	0.1978	3.85898	1.3504	-7.15671	4848	-5	0	1	0	0	0	0	0	0	0	0	0	0	1	0	0	1	0	1	0
2010	38	1	0	0	0.524238	-0.64581	154.6	5.04084	1.1e-05	-11.4176	0.009799	-4.62547	0.330965	0.21812	4.89733	1.58869	-7.28287	5433	-4	0	0	1	0	0	0	0	0	0	0	0	0	1	0	0	1	0	1	0
2011	38	1	0	0	0.509062	-0.675185	154.3	5.0389	1.3e-05	-11.2506	0.015436	-4.17105	0.518038	0.22068	5.54159	1.71228	-7.20388	6684	-3	0	0	0	1	0	0	0	0	0	0	0	0	1	0	0	1	0	1	0
2012	38	1	0	0	0.559604	-0.580525	153.2	5.03174	1.3e-05	-11.2506	0.013571	-4.29982	0.446742	0.20788	5.82952	1.76293	-7.32791	6274	-2	0	0	0	0	1	0	0	0	0	0	0	0	1	0	0	1	0	1	0
2013	38	1	0	0	0.588235	-0.530628	152.3	5.02585	1.4e-05	-11.1765	0.015806	-4.14737	0.03867	0.19246	6.20655	1.82561	-7.50771	5681	-1	0	0	0	0	0	0	0	0	0	0	0	0	1	0	0	1	0	1	0
2014	38	1	1	1	0.72573	-0.320577	152	5.02388	1.5e-05	-11.1075	0.016279	-4.11788	0.69844	0.17706	6.20471	1.82531	-7.61534	5075	0	0	0	0	0	0	1	0	0	0	0	0	0	1	0	0	1	0	1	0
2015	38	1	1	1	0.832394	-0.18345	151.21	5.01867	1.9e-05	-10.8711	0.009278	-4.68011	0.609302	0.19833	6.99518	1.94522	-7.85181	4058	1	0	0	0	0	0	0	1	0	0	0	0	0	1	0	0	1	0	1	0
2016	38	1	1	1	1.09756	0.0930904	150	5.01063	3e-05	-10.4143	0.004301	-5.44891	0.753381	0.18313	4.70187	1.54796	-7.60634	3401	2	0	0	0	0	0	0	0	1	0	0	0	0	1	0	0	1	0	1	0
2017	38	1	1	1	1.08086	0.0777598	148	4.99721	5.9e-05	-9.73797	0.003638	-5.61632	0.81732	0.19585	3.85568	1.34955	-7.86001	2620	3	0	0	0	0	0	0	0	0	1	0	0	0	1	0	0	1	0	1	0
2018	38	1	1	1	1.06599	0.0639058	146	4.98361	6.1e-05	-9.70464	0.001783	-6.32946	1.39596	0.22695	3.80983	1.33759	-7.72654	3090	4	0	0	0	0	0	0	0	0	0	1	0	0	1	0	0	1	0	1	0
2019	38	1	1	1	0.954365	-0.0467094	145	4.97673	7.1e-05	-9.55283	0.00136	-6.60027	1.16668	0.21229	3.5937	1.27918	-7.37416	4158	5	0	0	0	0	0	0	0	0	0	0	1	0	1	0	0	1	0	1	0
2020	38	1	1	1	0.973985	-0.0263596	143	4.96284	8.4e-05	-9.38469	0.000844	-7.07736	1.3282	0.221	3.57686	1.27449	-7.34036	4441	6	0	0	0	0	0	0	0	0	0	0	0	1	1	0	0	1	0	1	0
2021	38	1	1	1	0.920008	-0.0833727	141	4.94876	9.3e-05	-9.28291	0.001883	-6.27489	1.59139	0.221	3.73093	1.31666	-7.11996	5889	7	0	0	0	0	0	0	0	0	0	0	0	0	1	0	0	1	0	1	0
2006	39	0	0	0	0.935491	-0.0666835	242.52	5.49108	2.7e-05	-10.5197	0.006531	-5.0312	-0.044841	0.12001	14.1677	2.65096	-8.23298	1024	-8	0	0	0	0	0	0	0	0	0	0	0	0	1	0	0	0	0	0	0
2007	39	0	0	0	0.8998	-0.105582	242.8	5.49224	2.5e-05	-10.5966	0.010198	-4.58556	0.071756	0.13189	14.0943	2.64577	-8.31361	1047	-7	0	0	0	0	0	0	0	0	0	0	0	0	1	0	0	0	0	0	0
2008	39	0	0	0	0.832448	-0.183384	242.7	5.49183	2.3e-05	-10.68	0.008534	-4.7637	0.104599	0.15264	15.5235	2.74235	-8.40221	1093	-6	0	0	0	0	0	0	0	0	0	0	0	0	1	0	0	0	0	0	0
2009	39	0	0	0	0.777593	-0.251552	242.64	5.49158	3e-05	-10.4143	0.006414	-5.04927	0.255987	0.10901	16.7823	2.82032	-8.47315	1147	-5	0	0	0	0	0	0	0	0	0	0	0	0	1	0	0	0	0	0	0
2010	39	0	0	0	0.684961	-0.378393	241.36	5.48629	3.6e-05	-10.232	0.006437	-5.04569	0.101553	0.10688	17.9017	2.8849	-8.67412	1145	-4	0	0	0	0	0	0	0	0	0	0	0	0	1	0	0	0	0	0	0
2011	39	0	0	0	0.68052	-0.384897	241.1	5.48521	2.9e-05	-10.4482	0.007697	-4.86693	0.275905	0.092529	18.6811	2.92751	-8.73819	1226	-3	0	0	0	0	0	0	0	0	0	0	0	0	1	0	0	0	0	0	0
2012	39	0	0	0	0.721446	-0.326498	240.5	5.48272	3e-05	-10.4143	0.007119	-4.94499	0.775468	0.099853	21.2079	3.05437	-8.78192	1338	-2	0	0	0	0	0	0	0	0	0	0	0	0	1	0	0	0	0	0	0
2013	39	0	0	0	0.752984	-0.283711	239.7	5.47939	2.9e-05	-10.4482	0.009627	-4.64318	0.512989	0.093625	15.4557	2.73798	-8.76361	1501	-1	0	0	0	0	0	0	0	0	0	0	0	0	1	0	0	0	0	0	0
2014	39	0	1	0	0.911175	-0.0930199	239.5	5.47855	3.3e-05	-10.319	0.008196	-4.80411	0.678786	0.067188	10.6175	2.3625	-8.62834	1609	0	0	0	0	0	0	0	0	0	0	0	0	0	1	0	0	0	0	0	0
2015	39	0	1	0	1.05549	0.0540032	238.15	5.4729	3.1e-05	-10.3815	0.006857	-4.98248	0.657999	0.072441	8.44014	2.133	-8.51668	1765	1	0	0	0	0	0	0	0	0	0	0	0	0	1	0	0	0	0	0	0
2016	39	0	1	0	1.69711	0.528926	238	5.47227	0.000102	-9.19054	0.005925	-5.12857	0.620731	0.082756	5.3723	1.68126	-8.40856	1494	2	0	0	0	0	0	0	0	0	0	0	0	0	1	0	0	0	0	0	0
2017	39	0	1	0	1.71217	0.537759	235	5.45959	0.000133	-8.92516	0.004624	-5.3765	1.23872	0.098146	5.52898	1.71	-8.63454	1223	3	0	0	0	0	0	0	0	0	0	0	0	0	1	0	0	0	0	0	0
2018	39	0	1	0	1.72611	0.545871	234	5.45532	0.00015	-8.80487	0.004457	-5.41328	0.859652	0.11725	5.25999	1.66013	-8.52416	1381	4	0	0	0	0	0	0	0	0	0	0	0	0	1	0	0	0	0	0	0
2019	39	0	1	0	2.2436	0.808082	233	5.45104	0.000138	-8.88826	0.001735	-6.35675	1.22953	0.14338	4.82186	1.57316	-8.23429	1730	5	0	0	0	0	0	0	0	0	0	0	0	0	1	0	0	0	0	0	0
2020	39	0	1	0	2.30709	0.835987	231	5.44242	0.000201	-8.51221	0.001418	-6.55851	1.47485	0.14553	4.80118	1.56886	-8.33669	1577	6	0	0	0	0	0	0	0	0	0	0	0	0	1	0	0	0	0	0	0
2021	39	0	1	0	2.09042	0.737363	229	5.43372	0.000224	-8.40386	0.001212	-6.71548	1.54437	0.14553	4.77335	1.56305	-8.31547	1702	7	0	0	0	0	0	0	0	0	0	0	0	0	1	0	0	0	0	0	0
2006	40	0	0	0	1.00403	0.0040259	309.2	5.73399	1.5e-05	-11.1075	0.003886	-5.55037	-0.116894	0.15418	11.7194	2.46125	-7.9513	1621	-8	0	0	0	0	0	0	0	0	0	0	0	0	1	0	0	0	0	0	0
2007	40	0	0	0	0.872262	-0.136666	309.41	5.73467	1.5e-05	-11.1075	0.008785	-4.73471	-0.089157	0.16966	12.781	2.54796	-7.87814	1922	-7	0	0	0	0	0	0	0	0	0	0	0	0	1	0	0	0	0	0	0
2008	40	0	0	0	0.869645	-0.139671	310.19	5.73719	1.4e-05	-11.1765	0.010867	-4.52203	0.017204	0.18516	14.1364	2.64875	-7.89977	2212	-6	0	0	0	0	0	0	0	0	0	0	0	0	1	0	0	0	0	0	0
2009	40	0	0	0	0.771299	-0.25968	310.19	5.73719	1.3e-05	-11.2506	0.009461	-4.66058	-0.025907	0.1715	18.3136	2.90765	-7.81042	2664	-5	0	0	0	0	0	0	0	0	0	0	0	0	1	0	0	0	0	0	0
2010	40	0	0	0	0.751785	-0.285305	308.35	5.73124	1.6e-05	-11.0429	0.008897	-4.72204	0.112106	0.17168	11.283	2.42329	-7.96584	2911	-4	0	0	0	0	0	0	0	0	0	0	0	0	1	0	0	0	0	0	0
2011	40	0	0	0	0.703226	-0.352077	308.3	5.73107	2e-05	-10.8198	0.008482	-4.76981	0.54909	0.16977	13.0458	2.56847	-7.90474	3546	-3	0	0	0	0	0	0	0	0	0	0	0	0	1	0	0	0	0	0	0
2012	40	0	0	0	0.707804	-0.345588	307.9	5.72978	2.1e-05	-10.771	0.011963	-4.42594	0.345895	0.16105	14.7351	2.69023	-8.0623	3363	-2	0	0	0	0	0	0	0	0	0	0	0	0	1	0	0	0	0	0	0
2013	40	0	0	0	0.740119	-0.300945	305.9	5.72326	2.7e-05	-10.5197	0.011443	-4.47038	0.167916	0.15259	16.1263	2.78045	-8.24378	3066	-1	0	0	0	0	0	0	0	0	0	0	0	0	1	0	0	0	0	0	0
2014	40	0	1	0	0.836638	-0.178364	305.3	5.72129	2.6e-05	-10.5574	0.011272	-4.48543	0.679456	0.14331	16.0391	2.77503	-8.39066	2722	0	0	0	0	0	0	0	0	0	0	0	0	0	1	0	0	0	0	0	0
2015	40	0	1	0	0.962194	-0.0385395	302.56	5.71228	2.4e-05	-10.6375	0.004212	-5.46982	0.928275	0.13606	16.5869	2.80861	-8.55553	2288	1	0	0	0	0	0	0	0	0	0	0	0	0	1	0	0	0	0	0	0
2016	40	0	1	0	1.34181	0.294022	302	5.71043	6.5e-05	-9.64112	0.004248	-5.46131	0.802723	0.17882	14.8715	2.69945	-8.4781	1916	2	0	0	0	0	0	0	0	0	0	0	0	0	1	0	0	0	0	0	0
2017	40	0	1	0	1.38858	0.32828	296	5.69036	7.7e-05	-9.47171	0.01006	-4.59919	0.616728	0.18137	7.54242	2.02054	-8.70022	1568	3	0	0	0	0	0	0	0	0	0	0	0	0	1	0	0	0	0	0	0
2018	40	0	1	0	1.4282	0.356418	295	5.68698	0.000102	-9.19054	0.005293	-5.24137	1.05314	0.24686	7.83634	2.05877	-8.68422	1718	4	0	0	0	0	0	0	0	0	0	0	0	0	1	0	0	0	0	0	0
2019	40	0	1	0	2.13298	0.757518	293	5.68017	0.000134	-8.91767	0.013681	-4.29175	1.5181	0.21549	0.793153	-0.231739	-8.4187	2010	5	0	0	0	0	0	0	0	0	0	0	0	0	1	0	0	0	0	0	0
2020	40	0	1	0	2.21204	0.793914	290.5	5.6716	0.000117	-9.05334	0.00315	-5.76035	1.26551	0.2192	0.786689	-0.239923	-8.49199	1858	6	0	0	0	0	0	0	0	0	0	0	0	0	1	0	0	0	0	0	0
2021	40	0	1	0	2.15904	0.769663	288	5.66296	0.00013	-8.94798	0.004643	-5.3724	1.39703	0.2192	6.63059	1.89169	-7.2778	6458	7	0	0	0	0	0	0	0	0	0	0	0	0	1	0	0	0	0	0	0
2006	41	0	0	0	0.653091	-0.426038	231.08	5.44276	1.4e-05	-11.1765	0.001979	-6.22516	0.069694	0.12243	4.95568	1.60053	-7.70753	2055	-8	0	0	0	0	0	0	0	0	0	0	0	0	1	0	0	0	0	0	1
2007	41	0	0	0	0.621936	-0.474918	232.49	5.44885	1.3e-05	-11.2506	0.004747	-5.35024	0.094574	0.17468	4.93903	1.59717	-7.80978	2129	-7	0	0	0	0	0	0	0	0	0	0	0	0	1	0	0	0	0	0	1
2008	41	0	0	0	0.587611	-0.53169	233.8	5.45447	1.2e-05	-11.3306	0.009058	-4.70411	-0.14152	0.18196	7.78897	2.05271	-7.87438	2312	-6	0	0	0	0	0	0	0	0	0	0	0	0	1	0	0	0	0	0	1
2009	41	0	0	0	0.637632	-0.449994	235.04	5.45976	1.1e-05	-11.4176	0.014166	-4.25691	0.236381	0.16902	8.21594	2.10608	-7.97864	2475	-5	0	0	0	0	0	0	0	0	0	0	0	0	1	0	0	0	0	0	1
2010	41	0	0	0	0.667992	-0.403479	235.53	5.46184	1.3e-05	-11.2506	0.014659	-4.2227	-0.126998	0.16944	8.03271	2.08352	-8.16464	2621	-4	0	0	0	0	0	0	0	0	0	0	0	0	1	0	0	0	0	0	1
2011	41	0	0	0	0.682843	-0.381491	235.5	5.46171	1.7e-05	-10.9823	0.016359	-4.11298	0.267204	0.16715	8.81015	2.1759	-8.19414	2911	-3	0	0	0	0	0	0	0	0	0	0	0	0	1	0	0	0	0	0	1
2012	41	0	0	0	0.728972	-0.31612	235.1	5.46001	2e-05	-10.8198	0.015875	-4.14301	0.259417	0.17416	10.734	2.37342	-8.20582	3238	-2	0	0	0	0	0	0	0	0	0	0	0	0	1	0	0	0	0	0	1
2013	41	0	0	0	0.759484	-0.275116	232.5	5.44889	1.9e-05	-10.8711	0.015296	-4.18016	0.7895	0.17688	10.3219	2.33427	-8.20328	3592	-1	0	0	0	0	0	0	0	0	0	0	0	0	1	0	0	0	0	0	1
2014	41	0	1	0	0.847761	-0.165156	233.3	5.45233	1.8e-05	-10.9251	0.00487	-5.32466	1.04874	0.17978	10.0328	2.30586	-8.16278	3875	0	0	0	0	0	0	0	0	0	0	0	0	0	1	0	0	0	0	0	1
2015	41	0	1	0	0.928824	-0.0738359	232.62	5.44941	2.2e-05	-10.7245	0.004936	-5.3112	0.805754	0.18956	7.43786	2.00658	-8.14371	3939	1	0	0	0	0	0	0	0	0	0	0	0	0	1	0	0	0	0	0	1
2016	41	0	1	0	1.21732	0.196649	233	5.45104	2.8e-05	-10.4833	0.001873	-6.28021	0.864542	0.18185	4.95344	1.60008	-7.86474	3961	2	0	0	0	0	0	0	0	0	0	0	0	0	1	0	0	0	0	0	1
2017	41	0	1	0	1.14143	0.132278	232	5.44674	3.5e-05	-10.2602	0.002246	-6.0986	0.993425	0.20027	4.47274	1.498	-8.06718	3482	3	0	0	0	0	0	0	0	0	0	0	0	0	1	0	0	0	0	0	1
2018	41	0	1	0	1.08157	0.0784118	231	5.44242	3e-05	-10.4143	0.001844	-6.29582	1.32424	0.23441	4.19963	1.435	-7.89828	4258	4	0	0	0	0	0	0	0	0	0	0	0	0	1	0	0	0	0	0	1
2019	41	0	1	0	1.02916	0.028741	231	5.44242	4.2e-05	-10.0778	0.004299	-5.44937	0.707294	0.2494	3.78988	1.33233	-7.59081	5693	5	0	0	0	0	0	0	0	0	0	0	0	0	1	0	0	0	0	0	1
2020	41	0	1	0	1.08553	0.0820647	229.5	5.4359	6.6e-05	-9.62585	0.002862	-5.85623	1.0675	0.26699	3.47969	1.24694	-7.62776	5450	6	0	0	0	0	0	0	0	0	0	0	0	0	1	0	0	0	0	0	1
2021	41	0	1	0	1.02519	0.024876	228	5.42935	7.3e-05	-9.52505	0.003077	-5.7838	1.29293	0.26699	3.34894	1.20864	-7.51707	6213	7	0	0	0	0	0	0	0	0	0	0	0	0	1	0	0	0	0	0	1
2006	42	0	0	0	1.09321	0.089122	192.97	5.26253	1.6e-05	-11.0429	0.001299	-6.64616	-0.103619	0.10475	5.18439	1.64565	-7.22511	1155	-8	0	0	0	0	0	0	0	0	0	0	0	0	1	0	0	1	0	0	0
2007	42	0	0	0	1.01775	0.0175953	193.07	5.26305	1.3e-05	-11.2506	0.00306	-5.78934	0.002515	0.1043	5.04779	1.61895	-7.40335	1085	-7	0	0	0	0	0	0	0	0	0	0	0	0	1	0	0	1	0	0	0
2008	42	0	0	0	0.943222	-0.058454	192.46	5.25989	2e-05	-10.8198	0.005029	-5.29253	0.119498	0.11842	5.14652	1.63832	-7.52878	1086	-6	0	0	0	0	0	0	0	0	0	0	0	0	1	0	0	1	0	0	0
2009	42	0	0	0	0.890265	-0.116237	192.27	5.2589	1.6e-05	-11.0429	0.002566	-5.96541	-0.098945	0.10986	6.19452	1.82366	-7.80645	1059	-5	0	0	0	0	0	0	0	0	0	0	0	0	1	0	0	1	0	0	0
2010	42	0	0	0	0.806313	-0.215284	192.38	5.25947	1.9e-05	-10.8711	0.00242	-6.02399	-0.079637	0.11202	7.50479	2.01554	-8.05172	1109	-4	0	0	0	0	0	0	0	0	0	0	0	0	1	0	0	1	0	0	0
2011	42	0	0	0	0.734308	-0.308827	192.1	5.25802	9.8e-06	-11.5331	0.006853	-4.98307	0.251258	0.11532	8.27726	2.11351	-8.14506	1199	-3	0	0	0	0	0	0	0	0	0	0	0	0	1	0	0	1	0	0	0
2012	42	0	0	0	0.698774	-0.358428	191.6	5.25541	9.8e-06	-11.5331	0.00823	-4.79997	0.239364	0.10836	9.33875	2.23417	-8.10364	1454	-2	0	0	0	0	0	0	0	0	0	0	0	0	1	0	0	1	0	0	0
2013	42	0	0	0	0.690265	-0.370679	191.1	5.2528	9.7e-06	-11.5434	0.007386	-4.90817	0.800566	0.11397	9.85172	2.28765	-7.98745	1812	-1	0	0	0	0	0	0	0	0	0	0	0	0	1	0	0	1	0	0	0
2014	42	0	1	0	0.796599	-0.227404	191	5.25227	9.2e-06	-11.5963	0.002472	-6.00273	0.907167	0.12223	9.7354	2.27577	-7.83146	2116	0	0	0	0	0	0	0	0	0	0	0	0	0	1	0	0	1	0	0	0
2015	42	0	1	0	1.028	0.0276181	189.47	5.24423	1.1e-05	-11.4176	0.003053	-5.79163	0.836977	0.1055	8.50764	2.14097	-7.6574	2224	1	0	0	0	0	0	0	0	0	0	0	0	0	1	0	0	1	0	0	0
2016	42	0	1	0	1.81045	0.593577	189	5.24175	2.4e-05	-10.6375	0.002229	-6.1062	0.878119	0.12242	6.66915	1.89749	-7.4304	2157	2	0	0	0	0	0	0	0	0	0	0	0	0	1	0	0	1	0	0	0
2017	42	0	1	0	1.83177	0.605284	186	5.22575	2.7e-05	-10.5197	0.001925	-6.25283	1.27372	0.11024	5.26093	1.66031	-7.72289	1582	3	0	0	0	0	0	0	0	0	0	0	0	0	1	0	0	1	0	0	0
2018	42	0	1	0	1.85098	0.615715	185	5.22036	5.1e-05	-9.88368	0.001262	-6.67506	1.00704	0.13313	5.09549	1.62836	-7.82258	1521	4	0	0	0	0	0	0	0	0	0	0	0	0	1	0	0	1	0	0	0
2019	42	0	1	0	1.94911	0.667375	184	5.21494	0.000129	-8.9557	0.001513	-6.49366	0.833294	0.15287	5.50768	1.70614	-7.5644	2148	5	0	0	0	0	0	0	0	0	0	0	0	0	1	0	0	1	0	0	0
2020	42	0	1	0	2.00039	0.693341	182	5.20401	0.000145	-8.83878	0.002348	-6.05419	0.935464	0.15893	5.37524	1.6818	-7.80488	1740	6	0	0	0	0	0	0	0	0	0	0	0	0	1	0	0	1	0	0	0
2021	42	0	1	0	1.89026	0.636713	180	5.19296	0.000161	-8.73411	0.002065	-6.18262	1.22635	0.15893	5.40298	1.68695	-7.89917	1647	7	0	0	0	0	0	0	0	0	0	0	0	0	1	0	0	1	0	0	0
2006	43	1	0	0	0.493734	-0.705759	182.55	5.20702	2.8e-05	-10.4833	0.002498	-5.99226	-0.002315	0.13499	4.82821	1.57448	-7.80648	1600	-8	0	0	0	0	0	0	0	0	0	0	0	0	1	0	0	0	0	0	0
2007	43	1	0	0	0.467158	-0.761088	183.38	5.21156	2.4e-05	-10.6375	0.00887	-4.72508	-0.100688	0.17089	5.01904	1.61324	-7.83978	1695	-7	0	0	0	0	0	0	0	0	0	0	0	0	1	0	0	0	0	0	0
2008	43	1	0	0	0.477556	-0.739075	183.39	5.21162	2.9e-05	-10.4482	0.01157	-4.45934	0.084561	0.18119	5.31474	1.67048	-7.85152	1905	-6	1	0	0	0	0	0	0	0	0	0	0	0	1	0	0	0	0	0	0
2009	43	1	0	0	0.482463	-0.728851	183.48	5.21211	3.2e-05	-10.3498	0.015456	-4.16976	0.348373	0.17218	4.58194	1.52212	-7.83219	2180	-5	0	1	0	0	0	0	0	0	0	0	0	0	1	0	0	0	0	0	0
2010	43	1	0	0	0.48253	-0.728713	183.32	5.21123	3.3e-05	-10.319	0.014615	-4.22571	0.024304	0.17312	6.89433	1.9307	-7.94925	2385	-4	0	0	1	0	0	0	0	0	0	0	0	0	1	0	0	0	0	0	0
2011	43	1	0	0	0.482977	-0.727786	182.4	5.2062	2.3e-05	-10.68	0.015027	-4.19791	0.147351	0.17799	6.29928	1.84044	-7.85608	2962	-3	0	0	0	1	0	0	0	0	0	0	0	0	1	0	0	0	0	0	0
2012	43	1	0	0	0.482748	-0.728261	180.3	5.19462	2e-05	-10.8198	0.014739	-4.21726	0.278394	0.19229	7.02477	1.94944	-7.97179	2964	-2	0	0	0	0	1	0	0	0	0	0	0	0	1	0	0	0	0	0	0
2013	43	1	0	0	0.489355	-0.714667	180	5.19296	2.2e-05	-10.7245	0.012613	-4.37303	0.401144	0.17285	7.62926	2.03199	-7.99864	3146	-1	0	0	0	0	0	0	0	0	0	0	0	0	1	0	0	0	0	0	0
2014	43	1	1	1	0.608748	-0.496351	179.9	5.1924	2.2e-05	-10.7245	0.013215	-4.3264	0.641993	0.14209	10.2481	2.32709	-7.93265	3201	0	0	0	0	0	0	1	0	0	0	0	0	0	1	0	0	0	0	0	0
2015	43	1	1	1	0.681563	-0.383366	178.96	5.18716	2.3e-05	-10.68	0.006142	-5.0926	0.454571	0.14939	8.93983	2.19052	-8.0774	2860	1	0	0	0	0	0	0	1	0	0	0	0	0	1	0	0	0	0	0	0
2016	43	1	1	1	1.22673	0.20435	179	5.18739	7.9e-05	-9.44606	0.004239	-5.46343	1.1212	0.15922	4.93801	1.59696	-7.47806	3299	2	0	0	0	0	0	0	0	1	0	0	0	0	1	0	0	0	0	0	0
2017	43	1	1	1	0.959555	-0.0412859	177	5.17615	7.4e-05	-9.51145	0.003332	-5.70418	1.07805	0.19313	4.42173	1.48653	-8.17188	1883	3	0	0	0	0	0	0	0	0	1	0	0	0	1	0	0	0	0	0	0
2018	43	1	1	1	0.801105	-0.221763	175	5.16479	0.000116	-9.06192	0.003526	-5.64759	0.709555	0.25291	4.4278	1.4879	-8.09402	2261	4	0	0	0	0	0	0	0	0	0	1	0	0	1	0	0	0	0	0	0
2019	43	1	1	1	0.906864	-0.097763	174	5.15906	0.000128	-8.96348	0.003129	-5.76704	1.03212	0.24042	4.13523	1.41954	-7.82842	2809	5	0	0	0	0	0	0	0	0	0	0	1	0	1	0	0	0	0	0	0
2020	43	1	1	1	0.991977	-0.0080556	172.5	5.1504	0.000262	-8.24717	0.004524	-5.39836	1.69283	0.25234	4.04656	1.39787	-7.87717	2686	6	0	0	0	0	0	0	0	0	0	0	0	1	1	0	0	0	0	0	0
2021	43	1	1	1	0.984365	-0.015759	171	5.14166	0.000291	-8.14219	0.005986	-5.11833	1.42799	0.25234	3.93692	1.3704	-7.52693	3771	7	0	0	0	0	0	0	0	0	0	0	0	0	1	0	0	0	0	0	0
2006	44	0	0	0	0.23258	-1.45852	127.08	4.84482	8.1e-05	-9.42106	0.00223	-6.10575	0.100035	0.13742	11.2376	2.41927	-8.40166	1143	-8	0	0	0	0	0	0	0	0	0	0	0	0	1	0	0	1	0	0	0
2007	44	0	0	0	0.248217	-1.39345	128.24	4.8539	8e-05	-9.43348	0.00864	-4.75135	-0.190027	0.13158	11.2648	2.42169	-8.25475	1347	-7	0	0	0	0	0	0	0	0	0	0	0	0	1	0	0	1	0	0	0
2008	44	0	0	0	0.239166	-1.4306	129.2	4.86136	5.5e-05	-9.80818	0.00753	-4.88886	0.117506	0.13154	12.5584	2.53039	-8.28851	1466	-6	0	0	0	0	0	0	0	0	0	0	0	0	1	0	0	1	0	0	0
2009	44	0	0	0	0.460656	-0.775104	130.01	4.86761	5.7e-05	-9.77246	0.009415	-4.66545	-0.031269	0.11587	11.36	2.4301	-8.17258	1726	-5	0	0	0	0	0	0	0	0	0	0	0	0	1	0	0	1	0	0	0
2010	44	0	0	0	0.370398	-0.993177	131.25	4.8771	5.7e-05	-9.77246	0.008817	-4.73107	0.196293	0.14146	13.4404	2.59826	-8.446	1828	-4	0	0	0	0	0	0	0	0	0	0	0	0	1	0	0	1	0	0	0
2011	44	0	0	0	0.345577	-1.06254	131.2	4.87672	6.3e-05	-9.67238	0.009729	-4.63264	0.391987	0.15491	12.6402	2.53688	-8.27145	2464	-3	0	0	0	0	0	0	0	0	0	0	0	0	1	0	0	1	0	0	0
2012	44	0	0	0	0.347255	-1.0577	128.8	4.85826	7e-05	-9.56702	0.010166	-4.58871	0.254269	0.15978	17.5938	2.86754	-8.065	3360	-2	0	0	0	0	0	0	0	0	0	0	0	0	1	0	0	1	0	0	0
2013	44	0	0	0	0.356857	-1.03042	129	4.85981	1.7e-05	-10.9823	0.010932	-4.51606	0.799966	0.1632	16.9238	2.82872	-7.90823	4308	-1	0	0	0	0	0	0	0	0	0	0	0	0	1	0	0	1	0	0	0
2014	44	0	1	0	0.608642	-0.496525	129.2	4.86136	1.8e-05	-10.9251	0.009747	-4.63079	0.892953	0.1652	16.2059	2.78538	-7.68402	5275	0	0	0	0	0	0	0	0	0	0	0	0	0	1	0	0	1	0	0	0
2015	44	0	1	0	0.689791	-0.371367	129.54	4.86399	2e-05	-10.8198	0.006887	-4.97812	0.772539	0.15446	15.7097	2.75428	-7.58811	5699	1	0	0	0	0	0	0	0	0	0	0	0	0	1	0	0	1	0	0	0
2016	44	0	1	0	0.932338	-0.0700604	130	4.86754	3.4e-05	-10.2891	0.006858	-4.98234	1.37884	0.1507	10.0015	2.30274	-7.28249	6176	2	0	0	0	0	0	0	0	0	0	0	0	0	1	0	0	1	0	0	0
2017	44	0	1	0	0.866305	-0.143518	130	4.86754	0.000141	-8.86675	0.004953	-5.30776	1.20949	0.17837	8.04013	2.08445	-7.75313	4079	3	0	0	0	0	0	0	0	0	0	0	0	0	1	0	0	1	0	0	0
2018	44	0	1	0	0.817177	-0.2019	130	4.86754	0.000178	-8.63373	0.003176	-5.75213	1.32121	0.15129	7.69277	2.04028	-8.01172	3434	4	0	0	0	0	0	0	0	0	0	0	0	0	1	0	0	1	0	0	0
2019	44	0	1	0	0.717829	-0.331524	130	4.86754	0.00013	-8.94798	0.002457	-6.00881	1.25268	0.20931	7.63544	2.0328	-8.60137	1999	5	0	0	0	0	0	0	0	0	0	0	0	0	1	0	0	1	0	0	0
2020	44	0	1	0	0.676015	-0.391539	129.5	4.86368	0.00032	-8.04719	0.008108	-4.8149	0.986625	0.21814	7.05835	1.95421	-8.56308	2105	6	0	0	0	0	0	0	0	0	0	0	0	0	1	0	0	1	0	0	0
2021	44	0	1	0	0.731744	-0.312324	129	4.85981	0.000356	-7.94058	0.009225	-4.68584	1.57512	0.21814	6.70726	1.90319	-8.74881	1787	7	0	0	0	0	0	0	0	0	0	0	0	0	1	0	0	1	0	0	0
2006	45	0	0	0	0.755938	-0.279795	304.54	5.7188	1e-05	-11.5129	0.004637	-5.37369	0.127424	0.083076	25.8524	3.2524	-7.17204	2487	-8	0	0	0	0	0	0	0	0	0	0	0	0	1	0	0	0	0	0	0
2007	45	0	0	0	0.64549	-0.437745	305.4	5.72162	1.1e-05	-11.4176	0.010336	-4.57212	0.123193	0.0883	28.3488	3.34458	-7.3151	2474	-7	0	0	0	0	0	0	0	0	0	0	0	0	1	0	0	0	0	0	0
2008	45	0	0	0	0.527166	-0.640239	305.93	5.72336	1.3e-05	-11.2506	0.013824	-4.28135	0.189673	0.087289	32.0753	3.46808	-7.54744	2444	-6	0	0	0	0	0	0	0	0	0	0	0	0	1	0	0	0	0	0	0
2009	45	0	0	0	0.544304	-0.608248	306.06	5.72378	1.5e-05	-11.1075	0.010743	-4.5335	-0.041932	0.10947	36.5118	3.59763	-7.69302	2495	-5	0	0	0	0	0	0	0	0	0	0	0	0	1	0	0	0	0	0	0
2010	45	0	0	0	0.522077	-0.64994	305.15	5.7208	1.9e-05	-10.8711	0.013182	-4.3289	0.120339	0.10153	38.4398	3.64909	-7.99462	2238	-4	0	0	0	0	0	0	0	0	0	0	0	0	1	0	0	0	0	0	0
2011	45	0	0	0	0.524307	-0.645678	304.9	5.71998	1.9e-05	-10.8711	0.018665	-3.9811	0.523101	0.10577	38.4567	3.64953	-8.26968	1926	-3	0	0	0	0	0	0	0	0	0	0	0	0	1	0	0	0	0	0	0
2012	45	0	0	0	0.547876	-0.601706	302.2	5.71109	2.8e-05	-10.4833	0.018509	-3.9895	0.139249	0.11683	35.2512	3.5625	-8.09168	2563	-2	0	0	0	0	0	0	0	0	0	0	0	0	1	0	0	0	0	0	0
2013	45	0	0	0	0.582016	-0.541258	301.9	5.7101	3e-05	-10.4143	0.015643	-4.15773	0.639526	0.11088	36.7931	3.60531	-7.89384	3336	-1	0	0	0	0	0	0	0	0	0	0	0	0	1	0	0	0	0	0	0
2014	45	0	1	0	0.825618	-0.191624	302	5.71043	4e-05	-10.1266	0.013616	-4.29651	0.893235	0.069609	30.4364	3.41564	-7.54993	4012	0	0	0	0	0	0	0	0	0	0	0	0	0	1	0	0	0	0	0	0
2015	45	0	1	0	1.27493	0.242891	300.38	5.70505	2.7e-05	-10.5197	0.005046	-5.28916	0.562785	0.066788	13.0554	2.5692	-7.46489	3801	1	0	0	0	0	0	0	0	0	0	0	0	0	1	0	0	0	0	0	0
2016	45	0	1	0	1.34471	0.296179	300	5.70378	6.3e-05	-9.67238	0.004112	-5.49385	1.41041	0.074058	6.65896	1.89596	-7.26873	3656	2	0	0	0	0	0	0	0	0	0	0	0	0	1	0	0	0	0	0	0
2017	45	0	1	0	1.38195	0.323496	294	5.68358	9.7e-05	-9.2408	0.004187	-5.47577	0.961492	0.078786	5.14125	1.6373	-7.43399	3069	3	0	0	0	0	0	0	0	0	0	0	0	0	1	0	0	0	0	0	0
2018	45	0	1	0	1.41821	0.349396	292	5.67675	0.000133	-8.92516	0.003695	-5.60077	1.11866	0.10198	4.31327	1.46169	-7.40682	3187	4	0	0	0	0	0	0	0	0	0	0	0	0	1	0	0	0	0	0	0
2019	45	0	1	0	1.71087	0.536999	289	5.66643	0.000151	-8.79823	0.003916	-5.54268	1.18264	0.11028	4.07729	1.40543	-7.25879	3824	5	0	0	0	0	0	0	0	0	0	0	0	0	1	0	0	0	0	0	0
2020	45	0	1	0	1.80187	0.588827	286	5.65599	0.000154	-8.77856	0.003896	-5.54781	1.26163	0.11107	3.96274	1.37694	-7.31484	3729	6	0	0	0	0	0	0	0	0	0	0	0	0	1	0	0	0	0	0	0
2021	45	0	1	0	1.67513	0.515892	283	5.64545	0.000171	-8.67385	0.003633	-5.6177	1.00915	0.11107	4.71775	1.55133	-7.3376	3794	7	0	0	0	0	0	0	0	0	0	0	0	0	1	0	0	0	0	0	0
2006	46	0	0	0	0.813785	-0.206059	340.08	5.82918	1.6e-05	-11.0429	0.002002	-6.21361	-0.199724	0.086376	19.5167	2.97127	-7.44797	1480	-8	0	0	0	0	0	0	0	0	0	0	0	0	1	0	0	0	0	0	0
2007	46	0	0	0	0.69117	-0.36937	340.16	5.82942	1.9e-05	-10.8711	0.00932	-4.67559	-0.12964	0.09075	19.9627	2.99386	-7.66194	1447	-7	0	0	0	0	0	0	0	0	0	0	0	0	1	0	0	0	0	0	0
2008	46	0	0	0	0.602155	-0.50724	340.92	5.83165	1.5e-05	-11.1075	0.008686	-4.74604	0.142376	0.10528	22.4078	3.10941	-7.80631	1571	-6	0	0	0	0	0	0	0	0	0	0	0	0	1	0	0	0	0	0	0
2009	46	0	0	0	0.601715	-0.507971	342.6	5.83656	1.7e-05	-10.9823	0.006939	-4.9706	0.297879	0.082554	24.8555	3.21308	-7.91751	1705	-5	0	0	0	0	0	0	0	0	0	0	0	0	1	0	0	0	0	0	0
2010	46	0	0	0	0.565535	-0.569983	339.24	5.82671	2.4e-05	-10.6375	0.006683	-5.00819	0.034406	0.0943	27.1335	3.30077	-8.17415	1700	-4	0	0	0	0	0	0	0	0	0	0	0	0	1	0	0	0	0	0	0
2011	46	0	0	0	0.541659	-0.61312	341	5.83188	2.1e-05	-10.771	0.010428	-4.56326	0.301404	0.092687	20.6932	3.02981	-8.08658	2152	-3	0	0	0	0	0	0	0	0	0	0	0	0	1	0	0	0	0	0	0
2012	46	0	0	0	0.57062	-0.561031	340.6	5.83071	1.7e-05	-10.9823	0.009841	-4.6212	0.534608	0.079983	22.739	3.12408	-8.24182	2082	-2	0	0	0	0	0	0	0	0	0	0	0	0	1	0	0	0	0	0	0
2013	46	0	0	0	0.568993	-0.563887	339.5	5.82747	2e-05	-10.8198	0.007233	-4.9291	0.469602	0.084728	23.959	3.17634	-8.16484	2474	-1	0	0	0	0	0	0	0	0	0	0	0	0	1	0	0	0	0	0	0
2014	46	0	1	0	0.841438	-0.172644	340.6	5.83071	2.2e-05	-10.7245	0.007607	-4.87869	0.635486	0.073568	25.1268	3.22393	-8.03872	2819	0	0	0	0	0	0	0	0	0	0	0	0	0	1	0	0	0	0	0	0
2015	46	0	1	0	1.44287	0.366635	340.9	5.83159	1.6e-05	-11.0429	0.002651	-5.93282	0.513825	0.066959	12.6947	2.54119	-7.86535	2938	1	0	0	0	0	0	0	0	0	0	0	0	0	1	0	0	0	0	0	0
2016	46	0	1	0	2.05461	0.720084	341	5.83188	4.6e-05	-9.98687	0.001563	-6.46115	1.08351	0.083922	7.41553	2.00358	-7.73883	2784	2	0	0	0	0	0	0	0	0	0	0	0	0	1	0	0	0	0	0	0
2017	46	0	1	0	1.89432	0.638861	336	5.81711	4.7e-05	-9.96536	0.00162	-6.42533	1.00254	0.095251	5.81918	1.76116	-7.97812	2285	3	0	0	0	0	0	0	0	0	0	0	0	0	1	0	0	0	0	0	0
2018	46	0	1	0	1.77492	0.573756	336	5.81711	9.7e-05	-9.2408	0.001532	-6.48118	1.13261	0.1144	5.59244	1.72142	-7.98766	2404	4	0	0	0	0	0	0	0	0	0	0	0	0	1	0	0	0	0	0	0
2019	46	0	1	0	1.61489	0.479266	335	5.81413	9.7e-05	-9.2408	0.001339	-6.61583	1.50823	0.11453	5.26313	1.66073	-7.70994	3208	5	0	0	0	0	0	0	0	0	0	0	0	0	1	0	0	0	0	0	0
2020	46	0	1	0	1.72172	0.543326	331.5	5.80363	0.000113	-9.08812	0.001257	-6.67903	0.814591	0.11806	5.07855	1.62503	-7.91521	2703	6	0	0	0	0	0	0	0	0	0	0	0	0	1	0	0	0	0	0	0
2021	46	0	1	0	1.60722	0.474504	328	5.79301	0.000125	-8.9872	0.001628	-6.4204	1.43902	0.11806	4.34999	1.47017	-7.6273	3748	7	0	0	0	0	0	0	0	0	0	0	0	0	1	0	0	0	0	0	0
2006	47	0	0	0	0.785211	-0.241802	275.67	5.61921	1.3e-05	-11.2506	0.001292	-6.65156	-0.211803	0.11689	6.06107	1.80189	-7.45996	2004	-8	0	0	0	0	0	0	0	0	0	0	0	0	1	0	0	1	0	0	0
2007	47	0	0	0	0.744083	-0.295603	278.7	5.63014	1.1e-05	-11.4176	0.003671	-5.60729	-0.272527	0.1328	6.15648	1.81751	-7.53562	2051	-7	0	0	0	0	0	0	0	0	0	0	0	0	1	0	0	1	0	0	0
2008	47	0	0	0	0.828248	-0.188442	280.4	5.63622	1.3e-05	-11.2506	0.005676	-5.17151	-0.237504	0.12308	8.74806	2.16883	-7.51967	2145	-6	0	0	0	0	0	0	0	0	0	0	0	0	1	0	0	1	0	0	0
2009	47	0	0	0	0.971154	-0.0292703	282.27	5.64286	1.5e-05	-11.1075	0.005605	-5.1841	-0.177437	0.11697	6.66818	1.89735	-7.58637	2042	-5	0	0	0	0	0	0	0	0	0	0	0	0	1	0	0	1	0	0	0
2010	47	0	0	0	0.861446	-0.149143	281.75	5.64102	1.6e-05	-11.0429	0.008595	-4.75657	0.331433	0.16225	6.8848	1.92932	-7.87572	1855	-4	0	0	0	0	0	0	0	0	0	0	0	0	1	0	0	1	0	0	0
2011	47	0	0	0	0.8125	-0.207639	281.3	5.63942	1.3e-05	-11.2506	0.011483	-4.46689	0.383219	0.13799	6.83397	1.92191	-7.96197	1949	-3	0	0	0	0	0	0	0	0	0	0	0	0	1	0	0	1	0	0	0
2012	47	0	0	0	0.818125	-0.200741	280	5.63479	1.3e-05	-11.2506	0.01232	-4.39653	0.655526	0.1391	7.29337	1.98697	-7.90951	2268	-2	0	0	0	0	0	0	0	0	0	0	0	0	1	0	0	1	0	0	0
2013	47	0	0	0	0.852665	-0.159388	279.9	5.63443	1.4e-05	-11.1765	0.013177	-4.32928	0.456891	0.10504	7.18164	1.97153	-7.87462	2556	-1	0	0	0	0	0	0	0	0	0	0	0	0	1	0	0	1	0	0	0
2014	47	0	1	0	0.960045	-0.040775	280.7	5.63729	1.7e-05	-10.9823	0.01374	-4.28744	0.654821	0.09756	5.99546	1.791	-7.72349	2806	0	0	0	0	0	0	0	0	0	0	0	0	0	1	0	0	1	0	0	0
2015	47	0	1	0	1.07851	0.0755823	280.1	5.63515	1.9e-05	-10.8711	0.003897	-5.54755	0.822809	0.10774	5.56296	1.71613	-7.78483	2683	1	0	0	0	0	0	0	0	0	0	0	0	0	1	0	0	1	0	0	0
2016	47	0	1	0	1.39125	0.330205	280	5.63479	2.1e-05	-10.771	0.001409	-6.56487	0.860712	0.14038	4.52579	1.50979	-7.60548	2874	2	0	0	0	0	0	0	0	0	0	0	0	0	1	0	0	1	0	0	0
2017	47	0	1	0	1.15825	0.146909	277	5.62402	7e-05	-9.56702	0.001437	-6.5452	1.18042	0.16035	4.59412	1.52478	-7.84501	2457	3	0	0	0	0	0	0	0	0	0	0	0	0	1	0	0	1	0	0	0
2018	47	0	1	0	1.00568	0.00566	276	5.6204	0.000143	-8.85267	0.005209	-5.25737	1.40487	0.30538	4.48741	1.50127	-7.88353	2608	4	0	0	0	0	0	0	0	0	0	0	0	0	1	0	0	1	0	0	0
2019	47	0	1	0	1.23044	0.207373	276	5.6204	0.000162	-8.72791	0.001403	-6.56914	0.874218	0.21278	4.42196	1.48658	-7.77242	2885	5	0	0	0	0	0	0	0	0	0	0	0	0	1	0	0	1	0	0	0
2020	47	0	1	0	1.41901	0.34996	273.5	5.6113	0.000272	-8.20971	0.000568	-7.47339	1.17384	0.2181	4.25805	1.44881	-7.74955	2804	6	0	0	0	0	0	0	0	0	0	0	0	0	1	0	0	1	0	0	0
2021	47	0	1	0	1.24578	0.219759	271	5.60212	0.000302	-8.10508	0.001652	-6.40577	1.36527	0.2181	4.25944	1.44914	-7.86007	2646	7	0	0	0	0	0	0	0	0	0	0	0	0	1	0	0	1	0	0	0
2006	48	1	0	0	0.854047	-0.157769	739.26	6.60565	1.9e-05	-10.8711	0.001849	-6.29311	-0.680152	0.162	10.4618	2.34773	-8.25463	4528	-8	0	0	0	0	0	0	0	0	0	0	0	0	0	1	0	0	0	0	1
2007	48	1	0	0	0.80012	-0.222994	745.95	6.61466	1.7e-05	-10.9823	0.012092	-4.41521	-0.619843	0.1683	10.8431	2.38353	-8.438	3991	-7	0	0	0	0	0	0	0	0	0	0	0	0	0	1	0	0	0	0	1
2008	48	1	0	0	0.78676	-0.239832	752.53	6.62344	1.8e-05	-10.9251	0.009988	-4.60637	-0.818872	0.18166	11.6305	2.45363	-8.55535	4114	-6	1	0	0	0	0	0	0	0	0	0	0	0	0	1	0	0	0	0	1
2009	48	1	0	0	0.819151	-0.199487	756.5	6.6287	1.8e-05	-10.9251	0.009767	-4.62875	-0.580256	0.18139	12.0011	2.485	-8.5966	4307	-5	0	1	0	0	0	0	0	0	0	0	0	0	0	1	0	0	0	0	1
2010	48	1	0	0	0.788618	-0.237473	758.89	6.63186	1.7e-05	-10.9823	0.009126	-4.69663	-0.686831	0.18327	11.3024	2.42501	-8.66949	4380	-4	0	0	1	0	0	0	0	0	0	0	0	0	0	1	0	0	0	0	1
2011	48	1	0	0	0.774101	-0.256053	761.8	6.63568	1.4e-05	-11.1765	0.008503	-4.76734	-0.531985	0.19377	12.2513	2.50563	-8.67793	4783	-3	0	0	0	1	0	0	0	0	0	0	0	0	0	1	0	0	0	0	1
2012	48	1	0	0	0.806144	-0.215493	756.9	6.62923	1.4e-05	-11.1765	0.007891	-4.84203	-0.559835	0.19517	14.3939	2.66681	-8.78881	4626	-2	0	0	0	0	1	0	0	0	0	0	0	0	0	1	0	0	0	0	1
2013	48	1	0	0	0.756869	-0.278566	752.7	6.62367	1.7e-05	-10.9823	0.012453	-4.38579	-0.257869	0.18167	14.776	2.693	-8.86252	4818	-1	0	0	0	0	0	0	0	0	0	0	0	0	0	1	0	0	0	0	1
2014	48	1	1	1	0.78071	-0.247551	754.6	6.62619	1.8e-05	-10.9251	0.01037	-4.56884	0.120448	0.19154	13.7331	2.61981	-8.88525	5057	0	0	0	0	0	0	1	0	0	0	0	0	0	0	1	0	0	0	0	1
2015	48	1	1	1	0.871882	-0.137101	753.83	6.62517	1.9e-05	-10.8711	0.01175	-4.4439	-0.099544	0.21922	16.112	2.77956	-8.96771	5088	1	0	0	0	0	0	0	1	0	0	0	0	0	0	1	0	0	0	0	1
2016	48	1	1	1	0.91498	-0.0888533	753	6.62406	4.6e-05	-9.98687	0.012381	-4.39159	-0.059205	0.23909	15.913	2.76714	-8.94228	5781	2	0	0	0	0	0	0	0	1	0	0	0	0	0	1	0	0	0	0	1
2017	48	1	1	1	0.937951	-0.0640579	749	6.61874	7e-05	-9.56702	0.01555	-4.16369	-0.230768	0.27087	15.9908	2.77201	-9.0458	5755	3	0	0	0	0	0	0	0	0	1	0	0	0	0	1	0	0	0	0	1
2018	48	1	1	1	0.957295	-0.0436441	751	6.62141	6.6e-05	-9.62585	0.013613	-4.29673	0.021417	0.61304	16.6694	2.81357	-9.03671	6416	4	0	0	0	0	0	0	0	0	0	1	0	0	0	1	0	0	0	0	1
2019	48	1	1	1	1.2264	0.204085	754	6.62539	6.5e-05	-9.64112	0.012599	-4.37414	0.338338	0.48335	12.0112	2.48584	-9.00131	5406	5	0	0	0	0	0	0	0	0	0	0	1	0	0	1	0	0	0	0	1
2020	48	1	1	1	1.21324	0.193292	803	6.68835	6e-05	-9.72117	0.01711	-4.06809	0.19285	0.561	12.786	2.54835	-8.93373	6343	6	0	0	0	0	0	0	0	0	0	0	0	1	0	1	0	0	0	0	1
2021	48	1	1	1	1.22212	0.200584	852	6.74759	6.7e-05	-9.61082	0.019535	-3.93555	0.265843	0.561	12.7636	2.5466	-8.9329	6766	7	0	0	0	0	0	0	0	0	0	0	0	0	0	1	0	0	0	0	1
2006	49	0	0	0	0.860083	-0.150726	430.44	6.06481	1.9e-05	-10.8711	0.00311	-5.77313	-0.832026	0.12653	6.47782	1.86838	-7.70771	3275	-8	0	0	0	0	0	0	0	0	0	0	0	0	0	1	0	1	0	0	1
2007	49	0	0	0	0.756291	-0.27933	432.67	6.06998	1.9e-05	-10.8711	0.008206	-4.80289	-0.692568	0.16567	6.28554	1.83825	-7.92734	3209	-7	0	0	0	0	0	0	0	0	0	0	0	0	0	1	0	1	0	0	1
2008	49	0	0	0	0.783596	-0.243862	438.29	6.08288	1.9e-05	-10.8711	0.009308	-4.67688	-0.693024	0.19216	8.06151	2.0871	-8.14626	3143	-6	0	0	0	0	0	0	0	0	0	0	0	0	0	1	0	1	0	0	1
2009	49	0	0	0	0.797769	-0.225937	437.42	6.08089	1.9e-05	-10.8711	0.01777	-4.03024	-0.546225	0.1861	9.902	2.29274	-8.29186	3077	-5	0	0	0	0	0	0	0	0	0	0	0	0	0	1	0	1	0	0	1
2010	49	0	0	0	0.792604	-0.232431	434.03	6.07311	1.5e-05	-11.1075	0.01121	-4.49095	-0.531572	0.20345	9.83677	2.28613	-8.42972	3011	-4	0	0	0	0	0	0	0	0	0	0	0	0	0	1	0	1	0	0	1
2011	49	0	0	0	0.780305	-0.248071	433.3	6.07143	1.2e-05	-11.3306	0.009865	-4.61876	-0.647278	0.19888	9.41986	2.24282	-8.56793	2945	-3	0	0	0	0	0	0	0	0	0	0	0	0	0	1	0	1	0	0	1
2012	49	0	0	0	0.811431	-0.208956	430.8	6.06564	1.2e-05	-11.3306	0.011827	-4.43737	-0.416141	0.20519	9.66467	2.26848	-8.65658	2879	-2	0	0	0	0	0	0	0	0	0	0	0	0	0	1	0	1	0	0	1
2013	49	0	0	0	0.847853	-0.165048	429.1	6.06169	1.4e-05	-11.1765	0.013524	-4.30329	-0.490688	0.23574	10.1588	2.31834	-8.75274	2813	-1	0	0	0	0	0	0	0	0	0	0	0	0	0	1	0	1	0	0	1
2014	49	0	1	0	0.908626	-0.0958216	427.7	6.05842	1.5e-05	-11.1075	0.017294	-4.05739	-0.326422	0.19114	7.91548	2.06882	-8.68675	2747	0	0	0	0	0	0	0	0	0	0	0	0	0	0	1	0	1	0	0	1
2015	49	0	1	0	0.969397	-0.0310813	426.24	6.055	1.6e-05	-11.0429	0.009494	-4.65709	-0.253001	0.21672	10.068	2.30937	-8.77125	2681	1	0	0	0	0	0	0	0	0	0	0	0	0	0	1	0	1	0	0	1
2016	49	0	1	0	1.0967	0.0923048	422	6.045	2.8e-05	-10.4833	0.007152	-4.94036	-0.090568	0.22218	10.5851	2.35945	-8.84362	2615	2	0	0	0	0	0	0	0	0	0	0	0	0	0	1	0	1	0	0	1
2017	49	0	1	0	1.35119	0.300987	415	6.02828	3.4e-05	-10.2891	0.00991	-4.61421	0.264431	0.2272	6.86461	1.92638	-8.82264	2549	3	0	0	0	0	0	0	0	0	0	0	0	0	0	1	0	1	0	0	1
2018	49	0	1	0	1.70316	0.532484	414	6.02587	4.3e-05	-10.0543	0.004879	-5.32282	-0.172174	0.34174	6.07935	1.8049	-8.80844	2483	4	0	0	0	0	0	0	0	0	0	0	0	0	0	1	0	1	0	0	1
2019	49	0	1	0	1.4571	0.376445	412	6.02102	5.2e-05	-9.86427	0.00418	-5.47744	-0.004456	0.36054	3.62527	1.28793	-8.37921	2417	5	0	0	0	0	0	0	0	0	0	0	0	0	0	1	0	1	0	0	1
2020	49	0	1	0	1.4501	0.371632	407	6.00881	5.8e-05	-9.75507	0.002779	-5.88566	-0.176513	0.40026	3.55857	1.26936	-8.40706	2351	6	0	0	0	0	0	0	0	0	0	0	0	0	0	1	0	1	0	0	1
2021	49	0	1	0	1.38958	0.328998	402	5.99645	6.5e-05	-9.64112	0.004099	-5.49701	0.417534	0.40026	3.72623	1.3154	-8.49618	2285	7	0	0	0	0	0	0	0	0	0	0	0	0	0	1	0	1	0	0	1
2006	50	1	0	0	1.01556	0.0154362	331.29	5.80299	1.7e-05	-10.9823	0.002823	-5.86996	-0.608749	0.089281	14.7356	2.69027	-7.44614	2219	-8	0	0	0	0	0	0	0	0	0	0	0	0	0	1	0	0	0	0	1
2007	50	1	0	0	0.900519	-0.104784	334.95	5.81398	1.7e-05	-10.9823	0.003065	-5.78771	-0.571063	0.093819	12.7906	2.54871	-7.57454	2153	-7	0	0	0	0	0	0	0	0	0	0	0	0	0	1	0	0	0	0	1
2008	50	1	0	0	0.9405	-0.0613435	337.56	5.82174	1.7e-05	-10.9823	0.004709	-5.35828	-0.60973	0.11846	34.5365	3.54202	-7.70682	2238	-6	1	0	0	0	0	0	0	0	0	0	0	0	0	1	0	0	0	0	1
2009	50	1	0	0	0.831441	-0.184595	339.12	5.82635	1.7e-05	-10.9823	0.002546	-5.97323	-0.677335	0.11829	11.2195	2.41765	-7.75643	2307	-5	0	1	0	0	0	0	0	0	0	0	0	0	0	1	0	0	0	0	1
2010	50	1	0	0	0.704561	-0.35018	340.55	5.83056	1.8e-05	-10.9251	0.003305	-5.71232	-0.791467	0.12115	11.522	2.44426	-7.89776	2219	-4	0	0	1	0	0	0	0	0	0	0	0	0	0	1	0	0	0	0	1
2011	50	1	0	0	0.635659	-0.453093	341.1	5.83218	1.9e-05	-10.8711	0.003538	-5.64419	-0.446806	0.11868	11.9451	2.48032	-8.01975	2272	-3	0	0	0	1	0	0	0	0	0	0	0	0	0	1	0	0	0	0	1
2012	50	1	0	0	0.633224	-0.456931	336.3	5.818	2.2e-05	-10.7245	0.003203	-5.74367	-0.637456	0.12168	13.3621	2.59242	-8.11688	2282	-2	0	0	0	0	1	0	0	0	0	0	0	0	0	1	0	0	0	0	1
2013	50	1	0	0	0.628952	-0.4637	328.4	5.79423	2.2e-05	-10.7245	0.00399	-5.52396	-0.113091	0.1193	17.4736	2.86069	-8.15535	2364	-1	0	0	0	0	0	0	0	0	0	0	0	0	0	1	0	0	0	0	1
2014	50	1	1	1	0.642208	-0.442844	328.1	5.79332	2.3e-05	-10.68	0.00489	-5.32056	-0.31128	0.091407	19.8983	2.99064	-8.18614	2305	0	0	0	0	0	0	1	0	0	0	0	0	0	0	1	0	0	0	0	1
2015	50	1	1	1	0.713659	-0.337349	326.41	5.78815	2.9e-05	-10.4482	0.002623	-5.94344	-0.27004	0.10001	30.9332	3.43183	-8.35641	2091	1	0	0	0	0	0	0	1	0	0	0	0	0	0	1	0	0	0	0	1
2016	50	1	1	1	0.90418	-0.100727	324	5.78074	5.9e-05	-9.73797	0.001531	-6.48183	-0.070819	0.091339	22.7352	3.12392	-8.29832	2195	2	0	0	0	0	0	0	0	1	0	0	0	0	0	1	0	0	0	0	1
2017	50	1	1	1	1.22977	0.20683	320	5.76832	7.3e-05	-9.52505	0.00229	-6.0792	0.124833	0.069909	10.2687	2.3291	-8.06617	2490	3	0	0	0	0	0	0	0	0	1	0	0	0	0	1	0	0	0	0	1
2018	50	1	1	1	1.80889	0.592715	319	5.76519	0.0001	-9.21034	0.001796	-6.32219	0.123088	0.12211	8.11593	2.09383	-8.00843	2361	4	0	0	0	0	0	0	0	0	0	1	0	0	0	1	0	0	0	0	1
2019	50	1	1	1	2.39644	0.873986	318	5.76205	0.000142	-8.85968	0.001073	-6.8373	0.003931	0.10903	6.43014	1.861	-7.76316	2514	5	0	0	0	0	0	0	0	0	0	0	1	0	0	1	0	0	0	0	1
2020	50	1	1	1	2.34033	0.850291	263.5	5.57405	0.000358	-7.93498	0.000996	-6.91176	-0.191929	0.11429	5.30079	1.66786	-7.25483	2699	6	0	0	0	0	0	0	0	0	0	0	0	1	0	1	0	0	0	0	1
2021	50	1	1	1	2.30931	0.836951	209	5.34233	0.000398	-7.82906	0.000897	-7.01645	0.159386	0.11429	5.33478	1.67425	-7.26981	2784	7	0	0	0	0	0	0	0	0	0	0	0	0	0	1	0	0	0	0	1
2006	51	1	0	0	0.7035	-0.351687	123.22	4.81397	3.9e-05	-10.1519	0.001496	-6.50496	-0.903305	0.1538	8.61239	2.1532	-7.9454	608	-8	0	0	0	0	0	0	0	0	0	0	0	0	0	1	0	1	0	0	1
2007	51	1	0	0	0.665234	-0.407617	123.4	4.81543	3.8e-05	-10.1779	0.003832	-5.56437	-0.781198	0.16846	12.3195	2.51118	-7.97827	655	-7	0	0	0	0	0	0	0	0	0	0	0	0	0	1	0	1	0	0	1
2008	51	1	0	0	0.632706	-0.457749	123.33	4.81486	4.1e-05	-10.1019	0.006141	-5.09277	-0.615836	0.1889	12.7432	2.545	-8.07929	701	-6	1	0	0	0	0	0	0	0	0	0	0	0	0	1	0	1	0	0	1
2009	51	1	0	0	0.589416	-0.528624	123.78	4.81851	6e-05	-9.72117	0.005601	-5.18481	-0.631291	0.21165	15.4507	2.73766	-8.22374	738	-5	0	1	0	0	0	0	0	0	0	0	0	0	0	1	0	1	0	0	1
2010	51	1	0	0	0.59434	-0.520304	123.75	4.81826	9.1e-05	-9.30465	0.004737	-5.35235	-0.689423	0.20706	14.9284	2.70326	-8.24862	822	-4	0	0	1	0	0	0	0	0	0	0	0	0	0	1	0	1	0	0	1
2011	51	1	0	0	0.54873	-0.600148	122.5	4.80811	7.6e-05	-9.48478	0.005998	-5.11633	-0.635024	0.21428	14.0815	2.64486	-7.99995	1178	-3	0	0	0	1	0	0	0	0	0	0	0	0	0	1	0	1	0	0	1
2012	51	1	0	0	0.545023	-0.606927	122	4.80402	7.4e-05	-9.51145	0.005573	-5.18982	-0.652068	0.23287	17.208	2.84537	-8.48161	854	-2	0	0	0	0	1	0	0	0	0	0	0	0	0	1	0	1	0	0	1
2013	51	1	0	0	0.550296	-0.597299	121.9	4.8032	5.1e-05	-9.88368	0.005579	-5.18875	-0.397315	0.21486	16.8175	2.82242	-8.56177	911	-1	0	0	0	0	0	0	0	0	0	0	0	0	0	1	0	1	0	0	1
2014	51	1	1	1	0.564585	-0.571664	121.8	4.80238	4.9e-05	-9.92369	0.007705	-4.86589	0.00226	0.19105	17.2164	2.84586	-8.5442	919	0	0	0	0	0	0	1	0	0	0	0	0	0	0	1	0	1	0	0	1
2015	51	1	1	1	0.595334	-0.518633	120.8	4.79414	5.1e-05	-9.88368	0.007097	-4.94808	-0.228216	0.2352	17.072	2.83744	-9.36581	449	1	0	0	0	0	0	0	1	0	0	0	0	0	0	1	0	1	0	0	1
2016	51	1	1	1	0.613569	-0.488463	120	4.78749	0.000176	-8.64503	0.003163	-5.75623	-0.250632	0.24448	16.3994	2.79724	-8.86045	802	2	0	0	0	0	0	0	0	1	0	0	0	0	0	1	0	1	0	0	1
2017	51	1	1	1	0.744999	-0.294373	118	4.77069	0.00017	-8.67971	0.003024	-5.80117	0.047982	0.25666	12.8538	2.55364	-8.40146	1155	3	0	0	0	0	0	0	0	0	1	0	0	0	0	1	0	1	0	0	1
2018	51	1	1	1	0.935086	-0.0671164	117	4.76217	0.00022	-8.42188	0.002801	-5.87778	0.136444	0.32567	10.6162	2.36238	-8.17475	1316	4	0	0	0	0	0	0	0	0	0	1	0	0	0	1	0	1	0	0	1
2019	51	1	1	1	2.07004	0.72757	117	4.76217	0.000229	-8.38179	0.001992	-6.21862	-0.126373	0.20379	6.48684	1.86977	-7.81458	1230	5	0	0	0	0	0	0	0	0	0	0	1	0	0	1	0	1	0	0	1
2020	51	1	1	1	2.14037	0.760979	115.5	4.74927	0.000326	-8.02861	0.001427	-6.55218	0.237335	0.21013	6.8677	1.92683	-7.87709	1182	6	0	0	0	0	0	0	0	0	0	0	0	1	0	1	0	1	0	0	1
2021	51	1	1	1	2.03711	0.711534	114	4.7362	0.000363	-7.92111	0.001901	-6.26537	-0.041613	0.21013	7.82117	2.05683	-8.02534	1093	7	0	0	0	0	0	0	0	0	0	0	0	0	0	1	0	1	0	0	1
2006	52	0	0	0	0.763266	-0.270149	226.88	5.42442	2.5e-05	-10.5966	0.003797	-5.57354	-0.783049	0.11145	12.3956	2.51734	-7.83993	1121	-8	0	0	0	0	0	0	0	0	0	0	0	0	0	1	0	1	0	0	1
2007	52	0	0	0	0.729724	-0.315088	226.91	5.42455	2.5e-05	-10.5966	0.015656	-4.1569	-0.739894	0.11808	12.652	2.53782	-7.81232	1263	-7	0	0	0	0	0	0	0	0	0	0	0	0	0	1	0	1	0	0	1
2008	52	0	0	0	0.684381	-0.379241	227.7	5.42803	3.3e-05	-10.319	0.015265	-4.18219	-0.579232	0.13516	13.3921	2.59466	-7.82374	1493	-6	0	0	0	0	0	0	0	0	0	0	0	0	0	1	0	1	0	0	1
2009	52	0	0	0	0.720957	-0.327176	226.81	5.42411	3e-05	-10.4143	0.016598	-4.09847	-0.51886	0.13201	14.0266	2.64095	-7.76613	1797	-5	0	0	0	0	0	0	0	0	0	0	0	0	0	1	0	1	0	0	1
2010	52	0	0	0	0.719493	-0.329208	226.12	5.42107	2.6e-05	-10.5574	0.016287	-4.11739	-0.70588	0.11658	15.9379	2.7687	-7.71871	2135	-4	0	0	0	0	0	0	0	0	0	0	0	0	0	1	0	1	0	0	1
2011	52	0	0	0	0.718792	-0.330184	226	5.42054	2e-05	-10.8198	0.017409	-4.05077	-0.561337	0.10787	17.9322	2.8866	-7.68669	2512	-3	0	0	0	0	0	0	0	0	0	0	0	0	0	1	0	1	0	0	1
2012	52	0	0	0	0.700377	-0.356136	224.6	5.41432	2.2e-05	-10.7245	0.023254	-3.76128	-0.201129	0.1262	22.1118	3.09611	-7.74673	2593	-2	0	0	0	0	0	0	0	0	0	0	0	0	0	1	0	1	0	0	1
2013	52	0	0	0	0.67208	-0.397378	222.3	5.40403	2.7e-05	-10.5197	0.036437	-3.31217	-0.169305	0.11982	22.0846	3.09488	-7.88201	2576	-1	0	0	0	0	0	0	0	0	0	0	0	0	0	1	0	1	0	0	1
2014	52	0	1	0	0.723135	-0.324159	222.2	5.40358	2.6e-05	-10.5574	0.023315	-3.75866	-0.304593	0.13529	21.9072	3.08681	-7.90153	2553	0	0	0	0	0	0	0	0	0	0	0	0	0	0	1	0	1	0	0	1
2015	52	0	1	0	0.774932	-0.25498	221.1	5.39862	2.5e-05	-10.5966	0.020416	-3.89144	-0.072258	0.15761	24.3346	3.1919	-8.08811	2220	1	0	0	0	0	0	0	0	0	0	0	0	0	0	1	0	1	0	0	1
2016	52	0	1	0	0.909644	-0.0947024	220	5.39363	6.5e-05	-9.64112	0.025774	-3.65839	0.149598	0.11673	14.4303	2.66933	-8.1857	1950	2	0	0	0	0	0	0	0	0	0	0	0	0	0	1	0	1	0	0	1
2017	52	0	1	0	1.09745	0.0929848	217	5.3799	7.8e-05	-9.4588	0.023504	-3.75059	0.016924	0.11079	9.97507	2.30009	-8.12813	1945	3	0	0	0	0	0	0	0	0	0	0	0	0	0	1	0	1	0	0	1
2018	52	0	1	0	1.36173	0.30876	216	5.37528	0.000102	-9.19054	0.016252	-4.11954	0.124819	0.1174	8.13555	2.09624	-8.14985	1800	4	0	0	0	0	0	0	0	0	0	0	0	0	0	1	0	1	0	0	1
2019	52	0	1	0	1.84838	0.614309	215	5.37064	0.00012	-9.02802	0.011479	-4.46724	0.146133	0.099034	7.10997	1.9615	-8.00576	1799	5	0	0	0	0	0	0	0	0	0	0	0	0	0	1	0	1	0	0	1
2020	52	0	1	0	1.75	0.559616	212.5	5.35894	0.000133	-8.92516	0.009636	-4.64225	-0.167811	0.097626	8.51488	2.14181	-8.03621	1756	6	0	0	0	0	0	0	0	0	0	0	0	0	0	1	0	1	0	0	1
2021	52	0	1	0	2.01779	0.702003	210	5.34711	0.000148	-8.8183	0.013331	-4.31766	0.183829	0.097626	5.10364	1.62995	-7.46084	2358	7	0	0	0	0	0	0	0	0	0	0	0	0	0	1	0	1	0	0	1
2006	53	0	0	0	0.583997	-0.537859	129.98	4.86738	2.7e-05	-10.5197	0.001588	-6.44528	-0.704327	0.14637	18.6275	2.92464	-7.73392	840	-8	0	0	0	0	0	0	0	0	0	0	0	0	0	1	0	1	0	0	1
2007	53	0	0	0	0.581481	-0.542177	129.92	4.86692	2.9e-05	-10.4482	0.004991	-5.30012	-0.491996	0.12239	14.9058	2.70175	-7.75735	896	-7	0	0	0	0	0	0	0	0	0	0	0	0	0	1	0	1	0	0	1
2008	53	0	0	0	0.571454	-0.559571	129.68	4.86507	3.4e-05	-10.2891	0.005201	-5.2589	-0.553212	0.131	16.0415	2.77518	-7.85253	974	-6	0	0	0	0	0	0	0	0	0	0	0	0	0	1	0	1	0	0	1
2009	53	0	0	0	0.578128	-0.54796	129.72	4.86538	3.3e-05	-10.319	0.003646	-5.61412	-0.558635	0.13158	19.2616	2.95812	-7.90203	1080	-5	0	0	0	0	0	0	0	0	0	0	0	0	0	1	0	1	0	0	1
2010	53	0	0	0	0.494924	-0.70335	128.7	4.85748	4.1e-05	-10.1019	0.005207	-5.25775	-0.769055	0.13478	12.3082	2.51027	-7.91826	1208	-4	0	0	0	0	0	0	0	0	0	0	0	0	0	1	0	1	0	0	1
2011	53	0	0	0	0.521936	-0.650211	128.5	4.85593	5e-05	-9.90349	0.003846	-5.56072	-0.611417	0.12573	13.0674	2.57012	-7.72419	1648	-3	0	0	0	0	0	0	0	0	0	0	0	0	0	1	0	1	0	0	1
2012	53	0	0	0	0.518052	-0.657679	127.9	4.85125	4.4e-05	-10.0313	0.004962	-5.30595	-0.568496	0.15927	15.9699	2.77071	-7.89841	1626	-2	0	0	0	0	0	0	0	0	0	0	0	0	0	1	0	1	0	0	1
2013	53	0	0	0	0.534399	-0.626613	127.1	4.84497	3.6e-05	-10.232	0.008849	-4.72745	-0.2341	0.18162	17.6395	2.87014	-7.67975	2117	-1	0	0	0	0	0	0	0	0	0	0	0	0	0	1	0	1	0	0	1
2014	53	0	1	0	0.542485	-0.611595	126.3	4.83866	5.2e-05	-9.86427	0.010549	-4.55172	-0.384511	0.18902	16.9232	2.82869	-7.57442	2371	0	0	0	0	0	0	0	0	0	0	0	0	0	0	1	0	1	0	0	1
2015	53	0	1	0	0.598836	-0.512767	125.37	4.83127	7.1e-05	-9.55283	0.005082	-5.28205	-0.153387	0.23037	18.0572	2.89355	-7.54684	2547	1	0	0	0	0	0	0	0	0	0	0	0	0	0	1	0	1	0	0	1
2016	53	0	1	0	0.682528	-0.381952	122	4.80402	0.000191	-8.56324	0.006418	-5.04865	-0.034636	0.24464	19.8506	2.98824	-7.52592	2773	2	0	0	0	0	0	0	0	0	0	0	0	0	0	1	0	1	0	0	1
2017	53	0	1	0	0.839455	-0.175003	120	4.78749	0.000202	-8.50724	0.004165	-5.48104	0.028252	0.2493	11.9582	2.48142	-7.67892	2330	3	0	0	0	0	0	0	0	0	0	0	0	0	0	1	0	1	0	0	1
2018	53	0	1	0	1.03879	0.0380605	118	4.77069	0.000337	-7.99543	0.002687	-5.91933	0.070717	0.33639	11.8814	2.47497	-7.98066	1701	4	0	0	0	0	0	0	0	0	0	0	0	0	0	1	0	1	0	0	1
2019	53	0	1	0	2.21614	0.795766	117	4.76217	0.000365	-7.91561	0.002394	-6.03479	0.091467	0.35236	8.62631	2.15482	-8.31153	929	5	0	0	0	0	0	0	0	0	0	0	0	0	0	1	0	1	0	0	1
2020	53	0	1	0	2.39666	0.874076	115	4.74493	0.000405	-7.81162	0.002231	-6.10531	-0.145104	0.38622	7.79089	2.05295	-8.29526	921	6	0	0	0	0	0	0	0	0	0	0	0	0	0	1	0	1	0	0	1
2021	53	0	1	0	2.26903	0.819352	113	4.72739	0.00045	-7.70626	0.002028	-6.20071	0.026624	0.38622	8.24681	2.10983	-8.41962	861	7	0	0	0	0	0	0	0	0	0	0	0	0	0	1	0	1	0	0	1
2006	54	0	0	0	0.364142	-1.01021	278.21	5.62838	3.1e-05	-10.3815	0.000823	-7.10255	-0.714289	0.12951	15.9881	2.77185	-8.03133	1540	-8	0	0	0	0	0	0	0	0	0	0	0	0	0	1	0	1	0	0	0
2007	54	0	0	0	0.425543	-0.854389	281.3	5.63942	3e-05	-10.4143	0.0026	-5.95224	-0.794384	0.12747	20.3461	3.01289	-8.08347	1654	-7	0	0	0	0	0	0	0	0	0	0	0	0	0	1	0	1	0	0	0
2008	54	0	0	0	0.457846	-0.781222	285.09	5.6528	3.6e-05	-10.232	0.002755	-5.89434	-0.782271	0.13579	24.7804	3.21005	-8.29721	1677	-6	0	0	0	0	0	0	0	0	0	0	0	0	0	1	0	1	0	0	0
2009	54	0	0	0	0.651597	-0.428329	288.33	5.66411	3.5e-05	-10.2602	0.004256	-5.45943	-0.381373	0.15959	25.5994	3.24257	-8.37027	1708	-5	0	0	0	0	0	0	0	0	0	0	0	0	0	1	0	1	0	0	0
2010	54	0	0	0	0.605125	-0.50232	290.05	5.67005	5.9e-05	-9.73797	0.001419	-6.5578	-0.754118	0.18492	25.2527	3.22893	-8.62964	1510	-4	0	0	0	0	0	0	0	0	0	0	0	0	0	1	0	1	0	0	0
2011	54	0	0	0	0.686498	-0.376153	292.1	5.6771	3.1e-05	-10.3815	0.001498	-6.50362	-0.570944	0.18671	25.2238	3.22779	-8.92432	1271	-3	0	0	0	0	0	0	0	0	0	0	0	0	0	1	0	1	0	0	0
2012	54	0	0	0	0.730508	-0.314015	289.8	5.66919	3.2e-05	-10.3498	0.001948	-6.24095	-0.639203	0.18349	21.3209	3.05969	-8.90677	1481	-2	0	0	0	0	0	0	0	0	0	0	0	0	0	1	0	1	0	0	0
2013	54	0	0	0	0.766625	-0.265758	283	5.64545	3.2e-05	-10.3498	0.001766	-6.33904	-0.160316	0.18805	20.8521	3.03745	-8.77084	1742	-1	0	0	0	0	0	0	0	0	0	0	0	0	0	1	0	1	0	0	0
2014	54	0	1	0	0.815057	-0.204498	278.5	5.62942	2.9e-05	-10.4482	0.001448	-6.53757	-0.122379	0.17179	19.7475	2.98303	-8.71693	1788	0	0	0	0	0	0	0	0	0	0	0	0	0	0	1	0	1	0	0	0
2015	54	0	1	0	0.874064	-0.134602	278.07	5.62787	3.3e-05	-10.319	0.001147	-6.77061	-0.29877	0.1865	21.2514	3.05642	-8.92256	1576	1	0	0	0	0	0	0	0	0	0	0	0	0	0	1	0	1	0	0	0
2016	54	0	1	0	0.998091	-0.0019112	278	5.62762	0.000135	-8.91024	0.001926	-6.25231	-0.132267	0.20753	23.1041	3.14001	-8.80703	1826	2	0	0	0	0	0	0	0	0	0	0	0	0	0	1	0	1	0	0	0
2017	54	0	1	0	1.38249	0.323888	275	5.61677	0.000167	-8.69752	0.000959	-6.94962	0.015372	0.1427	14.3587	2.66436	-8.59509	2076	3	0	0	0	0	0	0	0	0	0	0	0	0	0	1	0	1	0	0	0
2018	54	0	1	0	2.06444	0.724858	275	5.61677	0.000373	-7.89393	0.000734	-7.217	-0.041032	0.2222	12.1468	2.49706	-8.61844	1866	4	0	0	0	0	0	0	0	0	0	0	0	0	0	1	0	1	0	0	0
2019	54	0	1	0	2.75741	1.01429	275	5.61677	0.000273	-8.20604	0.002288	-6.08008	0.097672	0.12676	6.17398	1.82034	-8.38256	1241	5	0	0	0	0	0	0	0	0	0	0	0	0	0	1	0	1	0	0	0
2020	54	0	1	0	2.86198	1.05151	273.5	5.6113	0.000317	-8.05661	0.001352	-6.60617	-0.067226	0.12949	5.88027	1.7716	-8.44929	1168	6	0	0	0	0	0	0	0	0	0	0	0	0	0	1	0	1	0	0	0
2021	54	0	1	0	2.63121	0.967443	272	5.6058	0.000352	-7.95188	0.00159	-6.44402	-0.030383	0.12949	6.12548	1.81246	-8.4218	1299	7	0	0	0	0	0	0	0	0	0	0	0	0	0	1	0	1	0	0	0
2006	55	0	0	0	0.969522	-0.0309523	202.4	5.31025	5.8e-05	-9.75507	0.004508	-5.4019	-0.597842	0.06473	29.6255	3.38863	-8.33728	455	-8	0	0	0	0	0	0	0	0	0	0	0	0	0	1	0	0	0	0	0
2007	55	0	0	0	0.911844	-0.0922859	202.93	5.31286	5.9e-05	-9.73797	0.00953	-4.65331	-0.693	0.067162	31.0501	3.4356	-8.2849	509	-7	0	0	0	0	0	0	0	0	0	0	0	0	0	1	0	0	0	0	0
2008	55	0	0	0	0.989031	-0.01103	202.9	5.31271	6.3e-05	-9.67238	0.006335	-5.06167	-0.486737	0.074343	38.9069	3.66117	-8.43416	527	-6	0	0	0	0	0	0	0	0	0	0	0	0	0	1	0	0	0	0	0
2009	55	0	0	0	0.908226	-0.0962617	203.17	5.31404	7.1e-05	-9.55283	0.005232	-5.25296	-0.591227	0.075401	46.6988	3.84372	-8.52664	573	-5	0	0	0	0	0	0	0	0	0	0	0	0	0	1	0	0	0	0	0
2010	55	0	0	0	0.795404	-0.228905	202.64	5.31143	7.3e-05	-9.52505	0.005083	-5.28185	-0.619559	0.080111	42.6036	3.75194	-8.58399	638	-4	0	0	0	0	0	0	0	0	0	0	0	0	0	1	0	0	0	0	0
2011	55	0	0	0	0.67822	-0.388284	202.5	5.31074	6.6e-05	-9.62585	0.004666	-5.36745	-0.462951	0.08232	36.0537	3.58501	-8.64764	683	-3	0	0	0	0	0	0	0	0	0	0	0	0	0	1	0	0	0	0	0
2012	55	0	0	0	0.734983	-0.307908	200	5.29832	5.1e-05	-9.88368	0.004298	-5.44961	-0.715271	0.083887	32.4731	3.48041	-8.54413	816	-2	0	0	0	0	0	0	0	0	0	0	0	0	0	1	0	0	0	0	0
2013	55	0	0	0	0.758497	-0.276417	199.1	5.29381	5.3e-05	-9.84522	0.004555	-5.39153	-0.35917	0.091812	34.4167	3.53854	-8.54488	916	-1	0	0	0	0	0	0	0	0	0	0	0	0	0	1	0	0	0	0	0
2014	55	0	1	0	0.792339	-0.232766	197.8	5.28726	6.4e-05	-9.65663	0.004629	-5.37541	-0.06281	0.090748	25.229	3.22799	-8.41259	1042	0	0	0	0	0	0	0	0	0	0	0	0	0	0	1	0	0	0	0	0
2015	55	0	1	0	0.82539	-0.191899	196.67	5.28153	6.4e-05	-9.65663	0.004651	-5.37067	-0.520636	0.10348	16.3859	2.79642	-8.75292	798	1	0	0	0	0	0	0	0	0	0	0	0	0	0	1	0	0	0	0	0
2016	55	0	1	0	0.890807	-0.115627	193	5.26269	0.000142	-8.85968	0.004221	-5.46768	0.100045	0.10518	11.9578	2.48139	-8.44382	1113	2	0	0	0	0	0	0	0	0	0	0	0	0	0	1	0	0	0	0	0
2017	55	0	1	0	1.10848	0.102986	191	5.25227	0.000139	-8.88104	0.003086	-5.78088	-0.371318	0.099671	8.32063	2.11874	-8.12971	1428	3	0	0	0	0	0	0	0	0	0	0	0	0	0	1	0	0	0	0	0
2018	55	0	1	0	1.44869	0.370663	190	5.24702	0.000292	-8.13876	0.004704	-5.35934	0.184983	0.12463	7.41364	2.00332	-8.02465	1492	4	0	0	0	0	0	0	0	0	0	0	0	0	0	1	0	0	0	0	0
2019	55	0	1	0	3.56977	1.2725	189	5.24175	0.000315	-8.06294	0.003913	-5.54345	0.401023	0.13302	5.6936	1.73934	-7.85467	1418	5	0	0	0	0	0	0	0	0	0	0	0	0	0	1	0	0	0	0	0
2020	55	0	1	0	3.39828	1.22327	187	5.23111	0.00035	-7.95758	0.002877	-5.85101	0.02924	0.14137	5.48792	1.70255	-7.76576	1567	6	0	0	0	0	0	0	0	0	0	0	0	0	0	1	0	0	0	0	0
2021	55	0	1	0	3.08179	1.12551	185	5.22036	0.000389	-7.85193	0.003103	-5.77539	-0.068088	0.14137	5.64945	1.73156	-7.91032	1454	7	0	0	0	0	0	0	0	0	0	0	0	0	0	1	0	0	0	0	0
2006	56	1	0	0	1.31133	0.271041	980.4	6.88796	1.6e-05	-11.0429	0.004581	-5.38584	1.12351	0.122	10.1418	2.31666	-8.04392	6723	-8	0	0	0	0	0	0	0	0	0	0	0	0	0	1	0	0	0	1	1
2007	56	1	0	0	1.31452	0.273475	987.32	6.89499	1.7e-05	-10.9823	0.026549	-3.62876	1.45356	0.14327	10.9778	2.39588	-8.29859	5793	-7	0	0	0	0	0	0	0	0	0	0	0	0	0	1	0	0	0	1	1
2008	56	1	0	0	1.29944	0.261934	989.86	6.89756	1.9e-05	-10.8711	0.024061	-3.72716	1.22658	0.15836	12.154	2.49766	-8.45449	5526	-6	1	0	0	0	0	0	0	0	0	0	0	0	0	1	0	0	0	1	1
2009	56	1	0	0	1.41814	0.349347	991.6	6.89932	1.9e-05	-10.8711	0.018126	-4.01041	1.30444	0.17865	15.2083	2.72184	-8.69385	5240	-5	0	1	0	0	0	0	0	0	0	0	0	0	0	1	0	0	0	1	1
2010	56	1	0	0	1.34886	0.299261	992.02	6.89974	1.9e-05	-10.8711	0.019728	-3.92572	1.3441	0.18564	16.2458	2.78783	-8.86844	4929	-4	0	0	1	0	0	0	0	0	0	0	0	0	0	1	0	0	0	1	1
2011	56	1	0	0	1.30389	0.265351	993.3	6.90103	1.1e-05	-11.4176	0.020651	-3.87999	1.57096	0.19246	15.1847	2.72029	-8.97448	4759	-3	0	0	0	1	0	0	0	0	0	0	0	0	0	1	0	0	0	1	1
2012	56	1	0	0	1.46696	0.383194	993.5	6.90123	1.2e-05	-11.3306	0.019874	-3.91834	1.64261	0.1774	16.3188	2.79232	-9.01886	4787	-2	0	0	0	0	1	0	0	0	0	0	0	0	0	1	0	0	0	1	1
2013	56	1	0	0	1.54028	0.431962	995.2	6.90294	1.5e-05	-11.1075	0.016788	-4.08709	1.85282	0.192	17.3088	2.85122	-9.04805	5128	-1	0	0	0	0	0	0	0	0	0	0	0	0	0	1	0	0	0	1	1
2014	56	1	1	1	1.64202	0.495929	987.3	6.89497	1.7e-05	-10.9823	0.013549	-4.30144	2.78867	0.19625	16.0383	2.77498	-9.03801	5652	0	0	0	0	0	0	1	0	0	0	0	0	0	0	1	0	0	0	1	1
2015	56	1	1	1	1.72646	0.546072	961.37	6.86836	2e-05	-10.8198	0.011015	-4.5085	2.9246	0.24757	17.626	2.86937	-9.13356	6071	1	0	0	0	0	0	0	1	0	0	0	0	0	0	1	0	0	0	1	1
2016	56	1	1	1	1.85296	0.616784	962	6.86901	3.8e-05	-10.1779	0.008713	-4.74294	2.92792	0.2734	19.5193	2.9714	-9.07229	7026	2	0	0	0	0	0	0	0	1	0	0	0	0	0	1	0	0	0	1	1
2017	56	1	1	1	2.11956	0.751211	955	6.86171	5.2e-05	-9.86427	0.009121	-4.69718	2.89283	0.30448	16.76	2.81899	-9.04135	7610	3	0	0	0	0	0	0	0	0	1	0	0	0	0	1	0	0	0	1	1
2018	56	1	1	1	2.41887	0.883302	952	6.85856	5.8e-05	-9.75507	0.012449	-4.38612	3.48381	0.51535	15.7475	2.75668	-8.98646	8108	4	0	0	0	0	0	0	0	0	0	1	0	0	0	1	0	0	0	1	1
2019	56	1	1	1	3.15084	1.14767	951	6.85751	6.4e-05	-9.65663	0.014195	-4.25487	3.73248	0.43461	12.3391	2.51278	-8.88725	7358	5	0	0	0	0	0	0	0	0	0	0	1	0	0	1	0	0	0	1	1
2020	56	1	1	1	2.99275	1.09619	947	6.8533	0.000105	-9.16155	0.010921	-4.51707	3.31242	0.50274	12.7568	2.54606	-8.85072	7527	6	0	0	0	0	0	0	0	0	0	0	0	1	0	1	0	0	0	1	1
2021	56	1	1	1	2.81209	1.03393	943	6.84907	0.000117	-9.05334	0.009831	-4.62221	3.96712	0.50274	11.9983	2.48476	-8.97144	6737	7	0	0	0	0	0	0	0	0	0	0	0	0	0	1	0	0	0	1	1
2006	57	0	0	0	1.53987	0.431699	565.9	6.33842	1.9e-05	-10.8711	0.001599	-6.43838	0.070217	0.10201	7.5328	2.01927	-7.30938	3223	-8	0	0	0	0	0	0	0	0	0	0	0	0	0	1	0	0	0	0	1
2007	57	0	0	0	1.33303	0.287458	567.8	6.34177	1.9e-05	-10.8711	0.00592	-5.12942	-0.302349	0.11139	8.26023	2.11145	-7.4366	3130	-7	0	0	0	0	0	0	0	0	0	0	0	0	0	1	0	0	0	0	1
2008	57	0	0	0	1.21513	0.194849	569.2	6.34423	1.7e-05	-10.9823	0.00739	-4.90763	0.074325	0.12641	9.85496	2.28797	-7.61474	2971	-6	0	0	0	0	0	0	0	0	0	0	0	0	0	1	0	0	0	0	1
2009	57	0	0	0	1.13774	0.129044	571.56	6.34837	2.1e-05	-10.771	0.008694	-4.74512	-0.085295	0.14541	9.93831	2.2964	-7.76763	2877	-5	0	0	0	0	0	0	0	0	0	0	0	0	0	1	0	0	0	0	1
2010	57	0	0	0	0.924194	-0.0788334	568.11	6.34232	1.8e-05	-10.9251	0.01294	-4.34743	0.156959	0.16178	10.4628	2.34783	-8.10256	2547	-4	0	0	0	0	0	0	0	0	0	0	0	0	0	1	0	0	0	0	1
2011	57	0	0	0	0.859536	-0.151363	567.4	6.34106	0.000205	-8.4925	0.015671	-4.15594	0.287192	0.16572	10.8496	2.38413	-8.21277	2561	-3	0	0	0	0	0	0	0	0	0	0	0	0	0	1	0	0	0	0	1
2012	57	0	0	0	1.02918	0.0287653	559.1	6.32633	0.000205	-8.4925	0.003941	-5.53632	0.609708	0.20213	9.49197	2.25045	-8.23115	2720	-2	0	0	0	0	0	0	0	0	0	0	0	0	0	1	0	0	0	0	1
2013	57	0	0	0	1.10523	0.100057	557	6.32256	0.000205	-8.4925	0.008971	-4.71376	0.536582	0.15758	10.8088	2.38036	-8.23734	2829	-1	0	0	0	0	0	0	0	0	0	0	0	0	0	1	0	0	0	0	1
2014	57	0	1	0	1.3191	0.276947	553.2	6.31572	0.00023	-8.37743	0.004117	-5.49263	0.665869	0.13886	11.3684	2.43084	-8.25845	2791	0	0	0	0	0	0	0	0	0	0	0	0	0	0	1	0	0	0	0	1
2015	57	0	1	0	1.44426	0.367601	549.39	6.30881	3e-05	-10.4143	0.005652	-5.17575	0.921477	0.17322	15.8569	2.7636	-8.46837	2608	1	0	0	0	0	0	0	0	0	0	0	0	0	0	1	0	0	0	0	1
2016	57	0	1	0	1.5034	0.407732	544	6.29895	3.4e-05	-10.2891	0.000677	-7.29784	1.10066	0.18686	16.6307	2.81125	-8.50212	2699	2	0	0	0	0	0	0	0	0	0	0	0	0	0	1	0	0	0	0	1
2017	57	0	1	0	1.71498	0.539401	534	6.2804	3.8e-05	-10.1779	0.002024	-6.20268	1.0558	0.17768	17.423	2.85779	-8.30756	3379	3	0	0	0	0	0	0	0	0	0	0	0	0	0	1	0	0	0	0	1
2018	57	0	1	0	1.96276	0.674354	530	6.27288	4.2e-05	-10.0778	0.002367	-6.04613	1.27146	0.24943	17.8285	2.8808	-8.16793	3910	4	0	0	0	0	0	0	0	0	0	0	0	0	0	1	0	0	0	0	1
2019	57	0	1	0	2.22914	0.801615	527	6.2672	0.000118	-9.04483	0.002723	-5.90602	1.37152	0.19506	15.0687	2.71262	-7.94515	4060	5	0	0	0	0	0	0	0	0	0	0	0	0	0	1	0	0	0	0	1
2020	57	0	1	0	2.04416	0.714986	522	6.25767	5e-05	-9.90349	0.003231	-5.73496	1.74268	0.20284	16.0912	2.77827	-7.96471	4226	6	0	0	0	0	0	0	0	0	0	0	0	0	0	1	0	0	0	0	1
2021	57	0	1	0	1.90059	0.642163	517	6.24804	5.5e-05	-9.80818	0.005325	-5.23534	1.6748	0.20284	15.4802	2.73956	-8.07084	3795	7	0	0	0	0	0	0	0	0	0	0	0	0	0	1	0	0	0	0	1
2006	58	0	0	0	1.31973	0.277429	190.84	5.25143	7.7e-05	-9.47171	0.002221	-6.1098	-0.315095	0.099244	7.52104	2.0177	-7.24856	1680	-8	0	0	0	0	0	0	0	0	0	0	0	0	0	1	0	1	0	0	0
2007	58	0	0	0	1.32359	0.280345	191.1	5.2528	4.6e-05	-9.98687	0.006401	-5.0513	0.04582	0.098041	7.71294	2.0429	-7.40797	1533	-7	0	0	0	0	0	0	0	0	0	0	0	0	0	1	0	1	0	0	0
2008	58	0	0	0	1.26295	0.233448	190.84	5.25143	4.6e-05	-9.98687	0.006518	-5.03319	-0.098708	0.11756	8.82904	2.17805	-7.67422	1328	-6	0	0	0	0	0	0	0	0	0	0	0	0	0	1	0	1	0	0	0
2009	58	0	0	0	0.875767	-0.132655	190.71	5.25075	5e-05	-9.90349	0.006667	-5.01058	-0.070609	0.12023	9.49378	2.25064	-7.95196	1226	-5	0	0	0	0	0	0	0	0	0	0	0	0	0	1	0	1	0	0	0
2010	58	0	0	0	0.759631	-0.274922	189.2	5.2428	5.1e-05	-9.88368	0.00699	-4.96327	0.126944	0.12654	10.1215	2.31467	-8.15893	1147	-4	0	0	0	0	0	0	0	0	0	0	0	0	0	1	0	1	0	0	0
2011	58	0	0	0	0.752563	-0.284271	188.9	5.24122	4.3e-05	-10.0543	0.00762	-4.87698	0.225314	0.12356	11.1483	2.41129	-8.30298	1115	-3	0	0	0	0	0	0	0	0	0	0	0	0	0	1	0	1	0	0	0
2012	58	0	0	0	0.750672	-0.286786	185.9	5.22521	4.2e-05	-10.0778	0.013078	-4.33682	0.183154	0.12927	11.0519	2.4026	-8.29224	1267	-2	0	0	0	0	0	0	0	0	0	0	0	0	0	1	0	1	0	0	0
2013	58	0	0	0	0.838048	-0.17668	186.6	5.22897	4.7e-05	-9.96536	0.004943	-5.30978	0.495629	0.11269	9.86412	2.2889	-8.09399	1515	-1	0	0	0	0	0	0	0	0	0	0	0	0	0	1	0	1	0	0	0
2014	58	0	1	0	1.20571	0.187072	183.6	5.21276	4.6e-05	-9.98687	0.006142	-5.0926	0.868707	0.099775	9.58146	2.25983	-7.99489	1550	0	0	0	0	0	0	0	0	0	0	0	0	0	0	1	0	1	0	0	0
2015	58	0	1	0	1.44877	0.370713	181.7	5.20236	5.7e-05	-9.77246	0.006889	-4.97783	0.716913	0.093254	10.2688	2.32911	-8.03123	1636	1	0	0	0	0	0	0	0	0	0	0	0	0	0	1	0	1	0	0	0
2016	58	0	1	0	1.65142	0.501637	181	5.1985	0.000107	-9.14268	0.002991	-5.81215	0.961053	0.099208	9.98515	2.3011	-8.07945	1611	2	0	0	0	0	0	0	0	0	0	0	0	0	0	1	0	1	0	0	0
2017	58	0	1	0	1.66754	0.51135	175	5.16479	0.000149	-8.81156	0.003622	-5.62073	1.10024	0.12437	9.32474	2.23267	-8.12666	1586	3	0	0	0	0	0	0	0	0	0	0	0	0	0	1	0	1	0	0	0
2018	58	0	1	0	1.68327	0.520739	173	5.15329	0.000165	-8.70956	0.002936	-5.83071	1.25038	0.15999	8.81667	2.17665	-8.16948	1559	4	0	0	0	0	0	0	0	0	0	0	0	0	0	1	0	1	0	0	0
2019	58	0	1	0	1.83521	0.607161	169	5.1299	0.000184	-8.60057	0.00313	-5.76672	1.76739	0.16407	8.91827	2.1881	-8.18163	1567	5	0	0	0	0	0	0	0	0	0	0	0	0	0	1	0	1	0	0	0
2020	58	0	1	0	1.6843	0.521351	167	5.11799	6.7e-05	-9.61082	0.007212	-4.93201	1.24564	0.17404	9.20199	2.21942	-7.77467	2436	6	0	0	0	0	0	0	0	0	0	0	0	0	0	1	0	1	0	0	0
2021	58	0	1	0	1.62455	0.485233	165	5.10595	7.4e-05	-9.51145	0.006354	-5.05867	1.51857	0.17404	8.92854	2.18925	-8.32378	1453	7	0	0	0	0	0	0	0	0	0	0	0	0	0	1	0	1	0	0	0
2006	59	0	0	0	0.829309	-0.187162	109.31	4.69419	3.2e-05	-10.3498	0.00146	-6.52932	-0.325138	0.091702	6.16174	1.81836	-7.42245	777	-8	0	0	0	0	0	0	0	0	0	0	0	0	0	1	0	1	0	0	0
2007	59	0	0	0	0.809647	-0.211157	109.33	4.69437	2.9e-05	-10.4482	0.005965	-5.12185	0.039914	0.10772	7.25542	1.98175	-7.72175	650	-7	0	0	0	0	0	0	0	0	0	0	0	0	0	1	0	1	0	0	0
2008	59	0	0	0	0.742254	-0.298064	109.41	4.6951	2.7e-05	-10.5197	0.005313	-5.2376	-0.024105	0.12492	8.55189	2.14615	-7.80835	679	-6	0	0	0	0	0	0	0	0	0	0	0	0	0	1	0	1	0	0	0
2009	59	0	0	0	0.627937	-0.465315	109.41	4.6951	2.8e-05	-10.4833	0.004785	-5.34227	0.118906	0.13084	9.51489	2.25286	-7.92121	723	-5	0	0	0	0	0	0	0	0	0	0	0	0	0	1	0	1	0	0	0
2010	59	0	0	0	0.578326	-0.547617	109.1	4.69226	3.1e-05	-10.3815	0.008991	-4.71153	0.16044	0.13878	7.90165	2.06707	-8.05951	758	-4	0	0	0	0	0	0	0	0	0	0	0	0	0	1	0	1	0	0	0
2011	59	0	0	0	0.505343	-0.682519	108.8	4.68951	6.4e-05	-9.65663	0.007768	-4.85774	0.384694	0.15765	8.09006	2.09064	-8.06734	870	-3	0	0	0	0	0	0	0	0	0	0	0	0	0	1	0	1	0	0	0
2012	59	0	0	0	0.506083	-0.681054	108.5	4.68675	6e-05	-9.72117	0.0053	-5.24005	0.16308	0.17421	9.08297	2.2064	-7.90851	1144	-2	0	0	0	0	0	0	0	0	0	0	0	0	0	1	0	1	0	0	0
2013	59	0	0	0	0.57863	-0.547091	107.8	4.68028	6.9e-05	-9.5814	0.012102	-4.41438	0.251244	0.15035	6.17711	1.82085	-7.51776	1511	-1	0	0	0	0	0	0	0	0	0	0	0	0	0	1	0	1	0	0	0
2014	59	0	1	0	1.04589	0.0448673	107	4.67283	7.3e-05	-9.52505	0.006779	-4.99393	0.52491	0.10703	5.34544	1.67624	-7.30094	1560	0	0	0	0	0	0	0	0	0	0	0	0	0	0	1	0	1	0	0	0
2015	59	0	1	0	1.16901	0.156156	105.61	4.65975	7.3e-05	-9.52505	0.004215	-5.46911	1.2082	0.12656	7.69489	2.04056	-7.13862	2061	1	0	0	0	0	0	0	0	0	0	0	0	0	0	1	0	1	0	0	0
2016	59	0	1	0	1.19726	0.180034	104	4.64439	0.000186	-8.58976	0.003252	-5.72849	0.735437	0.12593	5.56808	1.71705	-7.282	1822	2	0	0	0	0	0	0	0	0	0	0	0	0	0	1	0	1	0	0	0
2017	59	0	1	0	1.17206	0.158767	101	4.61512	0.000189	-8.57376	0.002183	-6.12706	0.799135	0.14132	5.48022	1.70114	-7.51513	1583	3	0	0	0	0	0	0	0	0	0	0	0	0	0	1	0	1	0	0	0
2018	59	0	1	0	1.15094	0.140577	100	4.60517	0.000211	-8.46365	0.003092	-5.77894	1.1148	0.17874	5.1916	1.64704	-7.61205	1473	4	0	0	0	0	0	0	0	0	0	0	0	0	0	1	0	1	0	0	0
2019	59	0	1	0	1.42721	0.35572	98	4.58497	0.000207	-8.48279	0.003447	-5.67025	1.6238	0.20993	5.62915	1.72796	-7.88204	1287	5	0	0	0	0	0	0	0	0	0	0	0	0	0	1	0	1	0	0	0
2020	59	0	1	0	1.38359	0.324678	97	4.57471	0.00034	-7.98656	0.002006	-6.21161	1.39161	0.22786	5.45733	1.69696	-7.06235	2952	6	0	0	0	0	0	0	0	0	0	0	0	0	0	1	0	1	0	0	0
2021	59	0	1	0	1.23696	0.212653	96	4.56435	0.000378	-7.88062	0.003065	-5.78771	1.31026	0.22786	5.11766	1.6327	-7.17359	2690	7	0	0	0	0	0	0	0	0	0	0	0	0	0	1	0	1	0	0	0
2006	60	0	0	0	0.726395	-0.319662	149.95	5.0103	2.6e-05	-10.5574	0.001378	-6.58712	-0.030548	0.081795	8.14868	2.09786	-7.45404	980	-8	0	0	0	0	0	0	0	0	0	0	0	0	0	1	0	1	0	0	0
2007	60	0	0	0	0.667446	-0.404297	150.44	5.01356	2.4e-05	-10.6375	0.002966	-5.82054	0.094001	0.090222	7.6822	2.03891	-7.57582	1011	-7	0	0	0	0	0	0	0	0	0	0	0	0	0	1	0	1	0	0	0
2008	60	0	0	0	0.595111	-0.519008	150.46	5.0137	2.1e-05	-10.771	0.005218	-5.25564	0.159774	0.11451	8.47778	2.13745	-7.65365	1116	-6	0	0	0	0	0	0	0	0	0	0	0	0	0	1	0	1	0	0	0
2009	60	0	0	0	0.593606	-0.521539	150.81	5.01602	2.1e-05	-10.771	0.001962	-6.23379	0.351829	0.10055	11.0415	2.40166	-7.74593	1271	-5	0	0	0	0	0	0	0	0	0	0	0	0	0	1	0	1	0	0	0
2010	60	0	0	0	0.555605	-0.587697	151.58	5.02111	1.8e-05	-10.9251	0.0046	-5.3817	0.12337	0.13138	15.095	2.71436	-7.88727	1422	-4	0	0	0	0	0	0	0	0	0	0	0	0	0	1	0	1	0	0	0
2011	60	0	0	0	0.471083	-0.75272	151.2	5.0186	3.1e-05	-10.3815	0.006604	-5.02008	0.290751	0.12723	16.2992	2.79111	-7.81099	1806	-3	0	0	0	0	0	0	0	0	0	0	0	0	0	1	0	1	0	0	0
2012	60	0	0	0	0.475449	-0.743495	150.4	5.0133	3.4e-05	-10.2891	0.005437	-5.21453	0.759424	0.12776	17.2222	2.8462	-7.76418	2086	-2	0	0	0	0	0	0	0	0	0	0	0	0	0	1	0	1	0	0	0
2013	60	0	0	0	0.539944	-0.61629	149.8	5.0093	5.7e-05	-9.77246	0.005828	-5.14508	0.240266	0.092178	16.2146	2.78591	-7.6197	2367	-1	0	0	0	0	0	0	0	0	0	0	0	0	0	1	0	1	0	0	0
2014	60	0	1	0	1.37118	0.315669	149	5.00395	4.7e-05	-9.96536	0.005812	-5.14783	0.645166	0.07431	12.7415	2.54486	-7.40432	2346	0	0	0	0	0	0	0	0	0	0	0	0	0	0	1	0	1	0	0	0
2015	60	0	1	0	1.71322	0.538374	147.43	4.99335	5.5e-05	-9.80818	0.003183	-5.74993	0.382523	0.087747	7.08872	1.9585	-7.72924	1863	1	0	0	0	0	0	0	0	0	0	0	0	0	0	1	0	1	0	0	0
2016	60	0	1	0	1.88683	0.634897	145	4.97673	7.4e-05	-9.51145	0.000959	-6.94962	0.780265	0.096677	7.3377	1.99303	-7.70183	1983	2	0	0	0	0	0	0	0	0	0	0	0	0	0	1	0	1	0	0	0
2017	60	0	1	0	1.94703	0.666307	94	4.54329	9.4e-05	-9.27222	0.000666	-7.31422	1.23471	0.098525	7.8682	2.06283	-7.85546	1843	3	0	0	0	0	0	0	0	0	0	0	0	0	0	1	0	1	0	0	0
2018	60	0	1	0	2.00292	0.694608	141	4.94876	0.000116	-9.06192	0.001687	-6.3848	1.64567	0.16218	8.28651	2.11463	-7.97056	1802	4	0	0	0	0	0	0	0	0	0	0	0	0	0	1	0	1	0	0	0
2019	60	0	1	0	2.19101	0.784363	141	4.94876	0.000101	-9.20039	0.001569	-6.45732	0.969951	0.21138	7.73149	2.0453	-8.00086	1619	5	0	0	0	0	0	0	0	0	0	0	0	0	0	1	0	1	0	0	0
2020	60	0	1	0	1.55852	0.443738	139	4.93447	0.000245	-8.31425	0.001379	-6.5864	1.22337	0.23248	7.9808	2.07704	-8.02068	1645	6	0	0	0	0	0	0	0	0	0	0	0	0	0	1	0	1	0	0	0
2021	60	0	1	0	1.28062	0.247347	137	4.91998	0.000272	-8.20971	0.00862	-4.75367	1.2025	0.23248	7.94035	2.07196	-7.7754	2148	7	0	0	0	0	0	0	0	0	0	0	0	0	0	1	0	1	0	0	0
2006	61	1	0	0	0.131014	-2.03246	269.3	5.59583	1.6e-05	-11.0429	0.000513	-7.57524	0.053413	0.26773	7.68154	2.03882	-8.51463	3249	-8	0	0	0	0	0	0	0	0	0	0	0	0	0	1	0	1	0	1	0
2007	61	1	0	0	0.141344	-1.95656	273.36	5.61079	1.6e-05	-11.0429	0.012212	-4.40534	0.109678	0.27903	8.16533	2.0999	-8.52193	3465	-7	0	0	0	0	0	0	0	0	0	0	0	0	0	1	0	1	0	1	0
2008	61	1	0	0	0.138693	-1.97549	277.23	5.62485	1.7e-05	-10.9823	0.010734	-4.53434	-0.039412	0.29666	9.34087	2.2344	-8.66813	3455	-6	1	0	0	0	0	0	0	0	0	0	0	0	0	1	0	1	0	1	0
2009	61	1	0	0	0.222801	-1.50147	280.17	5.6354	1.7e-05	-10.9823	0.01131	-4.48207	-0.044419	0.31575	9.25842	2.22553	-8.63051	3727	-5	0	1	0	0	0	0	0	0	0	0	0	0	0	1	0	1	0	1	0
2010	61	1	0	0	0.17607	-1.73687	279.8	5.63408	1.7e-05	-10.9823	0.00947	-4.65963	0.051649	0.46558	11.7832	2.46667	-9.0081	3392	-4	0	0	1	0	0	0	0	0	0	0	0	0	0	1	0	1	0	1	0
2011	61	1	0	0	0.175015	-1.74288	281.6	5.64049	1.8e-05	-10.9251	0.007972	-4.83182	0.115171	0.58446	13.1507	2.57647	-8.99211	4124	-3	0	0	0	1	0	0	0	0	0	0	0	0	0	1	0	1	0	1	0
2012	61	1	0	0	0.188798	-1.66708	281.6	5.64049	1.8e-05	-10.9251	0.010953	-4.51414	0.154869	0.58546	13.1896	2.57943	-8.7964	5258	-2	0	0	0	0	1	0	0	0	0	0	0	0	0	1	0	1	0	1	0
2013	61	1	0	0	0.207157	-1.57428	282.6	5.64403	2.1e-05	-10.771	0.013806	-4.28265	0.872556	0.60727	12.891	2.55653	-8.73466	5847	-1	0	0	0	0	0	0	0	0	0	0	0	0	0	1	0	1	0	1	0
2014	61	1	1	1	0.261618	-1.34087	276	5.6204	2.6e-05	-10.5574	0.004644	-5.37218	0.559973	0.55645	12.6402	2.53688	-8.65338	6340	0	0	0	0	0	0	1	0	0	0	0	0	0	0	1	0	1	0	1	0
2015	61	1	1	1	0.44066	-0.819482	275.48	5.61852	2.9e-05	-10.4482	0.002568	-5.96463	1.10279	0.34586	10.1795	2.32038	-8.41529	6459	1	0	0	0	0	0	0	1	0	0	0	0	0	0	1	0	1	0	1	0
2016	61	1	1	1	0.655609	-0.422191	276	5.6204	5.8e-05	-9.75507	0.004604	-5.38083	0.83277	0.30698	9.2697	2.22675	-8.56167	5008	2	0	0	0	0	0	0	0	1	0	0	0	0	0	1	0	1	0	1	0
2017	61	1	1	1	0.689038	-0.372459	273	5.60947	6.4e-05	-9.65663	0.001687	-6.3848	1.02634	0.37087	8.78857	2.17345	-8.77265	4265	3	0	0	0	0	0	0	0	0	1	0	0	0	0	1	0	1	0	1	0
2018	61	1	1	1	0.721409	-0.326549	273	5.60947	7.5e-05	-9.49802	0.00237	-6.04487	0.593322	1	9.27494	2.22732	-8.83984	4174	4	0	0	0	0	0	0	0	0	0	1	0	0	0	1	0	1	0	1	0
2019	61	1	1	1	0.737742	-0.304161	272	5.6058	7.5e-05	-9.49802	0.010693	-4.53817	1.22127	0.5653	8.20727	2.10502	-8.71488	4277	5	0	0	0	0	0	0	0	0	0	0	1	0	0	1	0	1	0	1	0
2020	61	1	1	1	0.913527	-0.0904419	272	5.6058	0.000133	-8.92516	0.003965	-5.53025	1.54743	0.73659	7.13777	1.9654	-8.72462	3790	6	0	0	0	0	0	0	0	0	0	0	0	1	0	1	0	1	0	1	0
2021	61	1	1	1	0.719011	-0.329878	272	5.6058	0.000148	-8.8183	0.005022	-5.29393	1.46267	0.73659	7.18572	1.97209	-8.92378	3459	7	0	0	0	0	0	0	0	0	0	0	0	0	0	1	0	1	0	1	0
2006	62	0	0	0	0.994163	-0.0058542	127.74	4.85	9.5e-05	-9.26163	0.005168	-5.26527	-0.011875	0.11146	8.19389	2.10339	-7.76508	553	-8	0	0	0	0	0	0	0	0	0	0	0	0	0	1	0	1	0	0	0
2007	62	0	0	0	0.992736	-0.0072903	127.6	4.8489	8.3e-05	-9.39667	0.009492	-4.65731	-0.06986	0.12384	6.34932	1.84835	-7.83685	578	-7	0	0	0	0	0	0	0	0	0	0	0	0	0	1	0	1	0	0	0
2008	62	0	0	0	1.00654	0.0065168	127.63	4.84914	0.000102	-9.19054	0.00808	-4.81836	0.030474	0.13655	7.21917	1.97674	-7.83314	642	-6	0	0	0	0	0	0	0	0	0	0	0	0	0	1	0	1	0	0	0
2009	62	0	0	0	0.865092	-0.144919	127.31	4.84663	9.9e-05	-9.22039	0.006691	-5.00699	0.12556	0.1178	9.2016	2.21938	-7.78384	707	-5	0	0	0	0	0	0	0	0	0	0	0	0	0	1	0	1	0	0	0
2010	62	0	0	0	0.774777	-0.25518	126.95	4.84379	9.5e-05	-9.26163	0.005386	-5.22395	0.210426	0.11897	8.41767	2.13033	-7.93276	694	-4	0	0	0	0	0	0	0	0	0	0	0	0	0	1	0	1	0	0	0
2011	62	0	0	0	0.804388	-0.217674	126.3	4.83866	6.4e-05	-9.65663	0.011562	-4.46003	0.305124	0.10738	7.85603	2.06128	-7.72375	900	-3	0	0	0	0	0	0	0	0	0	0	0	0	0	1	0	1	0	0	0
2012	62	0	0	0	0.91541	-0.0883836	125.2	4.82991	5.9e-05	-9.73797	0.004646	-5.37175	0.314227	0.12601	8.50213	2.14032	-7.94205	803	-2	0	0	0	0	0	0	0	0	0	0	0	0	0	1	0	1	0	0	0
2013	62	0	0	0	0.993245	-0.0067776	123.2	4.81381	4.9e-05	-9.92369	0.005477	-5.2072	0.58357	0.12635	9.24339	2.22391	-7.9464	875	-1	0	0	0	0	0	0	0	0	0	0	0	0	0	1	0	1	0	0	0
2014	62	0	1	0	1.48637	0.396338	122	4.80402	5.7e-05	-9.77246	0.004063	-5.50583	0.895587	0.11056	9.3848	2.23909	-7.81243	923	0	0	0	0	0	0	0	0	0	0	0	0	0	0	1	0	1	0	0	0
2015	62	0	1	0	2.05678	0.72114	121.19	4.79736	5.6e-05	-9.79016	0.002807	-5.87564	0.689815	0.13134	9.29136	2.22908	-7.9853	826	1	0	0	0	0	0	0	0	0	0	0	0	0	0	1	0	1	0	0	0
2016	62	0	1	0	1.93046	0.657757	118	4.77069	8.9e-05	-9.32687	0.002071	-6.17972	0.844847	0.14202	8.7382	2.1677	-7.97463	867	2	0	0	0	0	0	0	0	0	0	0	0	0	0	1	0	1	0	0	0
2017	62	0	1	0	1.89858	0.641108	116	4.75359	0.0001	-9.21034	0.001767	-6.33847	1.3122	0.15492	8.59763	2.15149	-7.97934	908	3	0	0	0	0	0	0	0	0	0	0	0	0	0	1	0	1	0	0	0
2018	62	0	1	0	1.872	0.627005	114	4.7362	0.000111	-9.10598	0.001185	-6.73801	1.14559	0.2004	6.463	1.86609	-7.89202	1054	4	0	0	0	0	0	0	0	0	0	0	0	0	0	1	0	1	0	0	0
2019	62	0	1	0	2.18021	0.779422	112	4.7185	0.00024	-8.33487	0.001222	-6.70727	1.0247	0.13951	6.659	1.89597	-7.77553	1274	5	0	0	0	0	0	0	0	0	0	0	0	0	0	1	0	1	0	0	0
2020	62	0	1	0	2.48991	0.912248	110	4.70048	0.000296	-8.12515	0.001137	-6.77936	0.986543	0.14538	6.20588	1.8255	-8.12163	885	6	0	0	0	0	0	0	0	0	0	0	0	0	0	1	0	1	0	0	0
2021	62	0	1	0	2.29984	0.832839	108	4.68213	0.000328	-8.0225	0.00146	-6.52932	1.19471	0.14538	9.2998	2.22999	-7.78367	1317	7	0	0	0	0	0	0	0	0	0	0	0	0	0	1	0	1	0	0	0
2006	63	0	0	0	2.42553	0.886051	248.19	5.51419	2.5e-05	-10.5966	0.001537	-6.47792	-0.047873	0.11375	14.2064	2.65369	-7.52734	1499	-8	0	0	0	0	0	0	0	0	0	0	0	0	0	1	0	0	0	0	1
2007	63	0	0	0	2.33445	0.847778	250.53	5.52358	2.8e-05	-10.4833	0.00481	-5.33706	0.09267	0.13407	16.2488	2.78802	-7.70845	1445	-7	0	0	0	0	0	0	0	0	0	0	0	0	0	1	0	0	0	0	1
2008	63	0	0	0	2.28606	0.826829	251.64	5.528	3e-05	-10.4143	0.00481	-5.33706	-0.146129	0.15636	16.7779	2.82006	-7.80701	1467	-6	0	0	0	0	0	0	0	0	0	0	0	0	0	1	0	0	0	0	1
2009	63	0	0	0	2.11142	0.747362	252.26	5.53046	3e-05	-10.4143	0.00373	-5.59135	0.231096	0.1691	23.2066	3.14444	-7.98051	1457	-5	0	0	0	0	0	0	0	0	0	0	0	0	0	1	0	0	0	0	1
2010	63	0	0	0	1.73364	0.550223	253.78	5.53647	2.7e-05	-10.5197	0.003459	-5.66678	0.236724	0.19167	24.2978	3.19039	-8.13578	1434	-4	0	0	0	0	0	0	0	0	0	0	0	0	0	1	0	0	0	0	1
2011	63	0	0	0	1.62378	0.484755	250.5	5.52346	6.9e-05	-9.5814	0.004308	-5.44728	0.279338	0.20088	23.0353	3.13703	-8.19662	1527	-3	0	0	0	0	0	0	0	0	0	0	0	0	0	1	0	0	0	0	1
2012	63	0	0	0	1.70515	0.533655	239.3	5.47772	7.7e-05	-9.47171	0.007286	-4.9218	0.427427	0.21984	21.4291	3.06475	-8.2309	1546	-2	0	0	0	0	0	0	0	0	0	0	0	0	0	1	0	0	0	0	1
2013	63	0	0	0	1.68279	0.520452	242.1	5.48935	7.7e-05	-9.47171	0.003149	-5.76067	0.357424	0.22432	21.6266	3.07393	-8.40708	1537	-1	0	0	0	0	0	0	0	0	0	0	0	0	0	1	0	0	0	0	1
2014	63	0	1	0	1.95879	0.672327	241.4	5.48646	8.6e-05	-9.36116	0.001802	-6.31886	0.619315	0.22935	22.8277	3.12798	-8.29932	1697	0	0	0	0	0	0	0	0	0	0	0	0	0	0	1	0	0	0	0	1
2015	63	0	1	0	2.04089	0.713386	237.55	5.47038	0.0001	-9.21034	0.004534	-5.39615	1.08448	0.24062	26.7876	3.28794	-8.34589	1880	1	0	0	0	0	0	0	0	0	0	0	0	0	0	1	0	0	0	0	1
2016	63	0	1	0	2.20112	0.788965	238	5.47227	9.7e-05	-9.2408	0.001812	-6.31332	0.900347	0.26922	21.0737	3.04803	-8.53275	1669	2	0	0	0	0	0	0	0	0	0	0	0	0	0	1	0	0	0	0	1
2017	63	0	1	0	2.22291	0.798815	235	5.45959	0.000198	-8.52724	0.000853	-7.06675	0.860719	0.28722	19.4128	2.96593	-8.85204	1458	3	0	0	0	0	0	0	0	0	0	0	0	0	0	1	0	0	0	0	1
2018	63	0	1	0	2.24248	0.807585	233	5.45104	0.000284	-8.16654	0.000983	-6.9249	1.06584	0.47069	15.991	2.77202	-8.8472	1497	4	0	0	0	0	0	0	0	0	0	0	0	0	0	1	0	0	0	0	1
2019	63	0	1	0	3.53333	1.26224	233	5.45104	0.000284	-8.16654	0.001591	-6.44339	1.03821	0.14497	11.3047	2.42522	-8.65811	1345	5	0	0	0	0	0	0	0	0	0	0	0	0	0	1	0	0	0	0	1
2020	63	0	1	0	2.98144	1.09241	230.5	5.44025	0.00028	-8.18072	0.003567	-5.63603	1.23561	0.15374	11.5152	2.44367	-8.69984	1371	6	0	0	0	0	0	0	0	0	0	0	0	0	0	1	0	0	0	0	1
2021	63	0	1	0	2.8616	1.05138	228	5.42935	0.000311	-8.07572	0.005681	-5.17063	1.61546	0.15374	8.37253	2.12496	-8.65253	1413	7	0	0	0	0	0	0	0	0	0	0	0	0	0	1	0	0	0	0	1
2006	64	1	0	0	0.757655	-0.277528	89.07	4.48942	2.9e-05	-10.4482	0.001967	-6.23125	0.147049	0.10282	6.65	1.89462	-6.80649	1264	-8	0	0	0	0	0	0	0	0	0	0	0	0	0	1	0	1	0	0	0
2007	64	1	0	0	0.733295	-0.310208	89.51	4.49435	2.9e-05	-10.4482	0.004607	-5.38018	0.214344	0.10826	6.81398	1.91898	-6.71857	1560	-7	0	0	0	0	0	0	0	0	0	0	0	0	0	1	0	1	0	0	0
2008	64	1	0	0	0.543552	-0.60963	90.22	4.50225	3e-05	-10.4143	0.004103	-5.49604	-0.186067	0.14827	7.34712	1.99431	-6.77026	1943	-6	1	0	0	0	0	0	0	0	0	0	0	0	0	1	0	1	0	0	0
2009	64	1	0	0	0.445287	-0.809037	92.77	4.53012	3.3e-05	-10.319	0.002912	-5.83892	-0.003168	0.18648	7.12223	1.96322	-6.69968	2832	-5	0	1	0	0	0	0	0	0	0	0	0	0	0	1	0	1	0	0	0
2010	64	1	0	0	0.400181	-0.915837	92.86	4.53109	5.3e-05	-9.84522	0.002288	-6.08008	0.053466	0.20489	8.10538	2.09253	-6.58754	4017	-4	0	0	1	0	0	0	0	0	0	0	0	0	0	1	0	1	0	0	0
2011	64	1	0	0	0.443146	-0.813856	92.7	4.52937	5.4e-05	-9.82653	0.003161	-5.75687	0.186481	0.17882	10.9606	2.39431	-6.19332	5577	-3	0	0	0	1	0	0	0	0	0	0	0	0	0	1	0	1	0	0	0
2012	64	1	0	0	0.54191	-0.612655	92.4	4.52613	5.7e-05	-9.77246	0.00387	-5.5545	0.441538	0.16986	6.23032	1.82943	-6.20413	5248	-2	0	0	0	0	1	0	0	0	0	0	0	0	0	1	0	1	0	0	0
2013	64	1	0	0	0.876215	-0.132143	92	4.52179	6e-05	-9.72117	0.002397	-6.03354	0.572471	0.14504	5.38638	1.68387	-6.03369	5019	-1	0	0	0	0	0	0	0	0	0	0	0	0	0	1	0	1	0	0	0
2014	64	1	1	1	1.09929	0.0946618	88.2	4.47961	6e-05	-9.72117	0.00348	-5.66072	0.553216	0.12546	5.13719	1.63651	-6.16941	3994	0	0	0	0	0	0	1	0	0	0	0	0	0	0	1	0	1	0	0	0
2015	64	1	1	1	1.2814	0.247955	83.11	4.42016	7e-05	-9.56702	0.001953	-6.23839	1.00896	0.14426	6.05845	1.80145	-6.37545	3540	1	0	0	0	0	0	0	1	0	0	0	0	0	0	1	0	1	0	0	0
2016	64	1	1	1	1.33598	0.289665	80	4.38203	8.1e-05	-9.42106	0.000821	-7.10499	0.778135	0.17331	6.70348	1.90263	-6.41605	3553	2	0	0	0	0	0	0	0	1	0	0	0	0	0	1	0	1	0	0	0
2017	64	1	1	1	1.25937	0.230615	79	4.36945	0.000115	-9.07058	0.003629	-5.6188	0.851276	0.19893	6.74356	1.90859	-6.86382	2456	3	0	0	0	0	0	0	0	0	1	0	0	0	0	1	0	1	0	0	0
2018	64	1	1	1	1.19865	0.181193	78	4.35671	0.000141	-8.86675	0.001619	-6.42595	1.03589	0.26818	7.06894	1.95571	-7.31253	1718	4	0	0	0	0	0	0	0	0	0	1	0	0	0	1	0	1	0	0	0
2019	64	1	1	1	1.07648	0.0736927	77	4.3438	0.000173	-8.66222	0.002061	-6.18456	1.00301	0.25556	6.71461	1.90429	-7.53412	1253	5	0	0	0	0	0	0	0	0	0	0	1	0	0	1	0	1	0	0	0
2020	64	1	1	1	1.15176	0.141291	76	4.33073	0.000186	-8.58976	0.016971	-4.07625	1.2987	0.28225	6.51696	1.87441	-7.07788	1761	6	0	0	0	0	0	0	0	0	0	0	0	1	0	1	0	1	0	0	0
2021	64	1	1	1	0.959636	-0.0412013	75	4.31749	0.000207	-8.48279	0.012996	-4.34311	1.49468	0.28225	6.38922	1.85461	-6.78962	2577	7	0	0	0	0	0	0	0	0	0	0	0	0	0	1	0	1	0	0	0
2006	65	0	0	0	1.45335	0.373873	268.17	5.59162	2.3e-05	-10.68	0.002433	-6.01863	0.024535	0.081636	7.9603	2.07447	-7.40833	2104	-8	0	0	0	0	0	0	0	0	0	0	0	0	0	1	0	1	0	0	1
2007	65	0	0	0	1.44623	0.368957	269.83	5.59779	2.2e-05	-10.7245	0.009459	-4.66079	0.008788	0.090391	8.19361	2.10335	-7.57734	2039	-7	0	0	0	0	0	0	0	0	0	0	0	0	0	1	0	1	0	0	1
2008	65	0	0	0	1.36281	0.309547	269.9	5.59805	2.4e-05	-10.6375	0.00978	-4.62742	0.127334	0.098815	9.20983	2.22027	-7.71824	2036	-6	0	0	0	0	0	0	0	0	0	0	0	0	0	1	0	1	0	0	1
2009	65	0	0	0	1.25314	0.225651	270.57	5.60053	2.5e-05	-10.5966	0.010889	-4.52	0.173395	0.14083	14.8549	2.69833	-8.02546	2026	-5	0	0	0	0	0	0	0	0	0	0	0	0	0	1	0	1	0	0	1
2010	65	0	0	0	1.1191	0.112527	270.23	5.59927	2.3e-05	-10.68	0.015205	-4.18613	0.079954	0.15045	16.0084	2.77311	-8.11252	2191	-4	0	0	0	0	0	0	0	0	0	0	0	0	0	1	0	1	0	0	1
2011	65	0	0	0	1.0382	0.0374885	267.2	5.588	4.3e-05	-10.0543	0.017714	-4.0334	-0.098273	0.14752	22.3277	3.10583	-8.19415	2302	-3	0	0	0	0	0	0	0	0	0	0	0	0	0	1	0	1	0	0	1
2012	65	0	0	0	0.87558	-0.132868	259.6	5.55914	4.3e-05	-10.0543	0.010575	-4.54926	0.829867	0.15098	25.7669	3.24909	-8.24087	2247	-2	0	0	0	0	0	0	0	0	0	0	0	0	0	1	0	1	0	0	1
2013	65	0	0	0	1.04291	0.0420111	259	5.55683	4.3e-05	-10.0543	0.010742	-4.53359	0.247508	0.15627	27.2473	3.30496	-8.51037	2128	-1	0	0	0	0	0	0	0	0	0	0	0	0	0	1	0	1	0	0	1
2014	65	0	1	0	1.25518	0.227276	264	5.57595	4.9e-05	-9.92369	0.007446	-4.90008	0.571371	0.13926	24.9531	3.217	-8.46029	2384	0	0	0	0	0	0	0	0	0	0	0	0	0	0	1	0	1	0	0	1
2015	65	0	1	0	1.31555	0.274258	262	5.56834	4.6e-05	-9.98687	0.006059	-5.10621	1.35094	0.14231	25.0097	3.21927	-8.64864	2247	1	0	0	0	0	0	0	0	0	0	0	0	0	0	1	0	1	0	0	1
2016	65	0	1	0	1.33623	0.289855	259	5.55683	0.000136	-8.90286	0.00242	-6.02399	0.678046	0.15088	24.5358	3.20013	-8.87603	1917	2	0	0	0	0	0	0	0	0	0	0	0	0	0	1	0	1	0	0	1
2017	65	0	1	0	1.43892	0.363895	255	5.54126	0.000139	-8.88104	0.003659	-5.61057	0.894032	0.17147	22.5195	3.11438	-8.67801	2352	3	0	0	0	0	0	0	0	0	0	0	0	0	0	1	0	1	0	0	1
2018	65	0	1	0	1.55108	0.438951	252	5.52943	0.00015	-8.80487	0.00428	-5.4538	1.00374	0.21209	19.7956	2.98546	-8.63603	2380	4	0	0	0	0	0	0	0	0	0	0	0	0	0	1	0	1	0	0	1
2019	65	0	1	0	2.66012	0.978372	250	5.52146	0.00025	-8.29405	0.00516	-5.26682	1.12884	0.17052	11.9117	2.47752	-8.48509	1729	5	0	0	0	0	0	0	0	0	0	0	0	0	0	1	0	1	0	0	1
2020	65	0	1	0	2.56241	0.940949	247	5.50939	0.000188	-8.57907	0.002594	-5.95455	1.04554	0.17865	11.5684	2.44828	-8.57473	1592	6	0	0	0	0	0	0	0	0	0	0	0	0	0	1	0	1	0	0	1
2021	65	0	1	0	2.52629	0.926752	244	5.49717	0.000209	-8.47318	0.00592	-5.12942	1.52748	0.17865	11.5229	2.44434	-8.79194	1318	7	0	0	0	0	0	0	0	0	0	0	0	0	0	1	0	1	0	0	1
2006	66	0	0	0	2.83519	1.04211	173.49	5.15612	6.7e-05	-9.61082	0.001805	-6.31719	-0.107343	0.057233	23.3642	3.15121	-7.98729	461	-8	0	0	0	0	0	0	0	0	0	0	0	0	0	1	0	1	0	0	0
2007	66	0	0	0	2.67985	0.98576	173.97	5.15888	5.2e-05	-9.86427	0.006626	-5.01675	-0.11032	0.066582	15.3913	2.7338	-8.07795	493	-7	0	0	0	0	0	0	0	0	0	0	0	0	0	1	0	1	0	0	0
2008	66	0	0	0	2.45375	0.89762	173.9	5.15848	4.8e-05	-9.94431	0.006218	-5.08031	-0.163267	0.071838	11.2278	2.41839	-8.11017	559	-6	0	0	0	0	0	0	0	0	0	0	0	0	0	1	0	1	0	0	0
2009	66	0	0	0	2.43936	0.891734	174.21	5.16026	4.9e-05	-9.92369	0.005301	-5.23986	0.059764	0.081508	25.5495	3.24062	-8.14581	640	-5	0	0	0	0	0	0	0	0	0	0	0	0	0	1	0	1	0	0	0
2010	66	0	0	0	2.22488	0.799704	174.21	5.16026	6e-05	-9.72117	0.003283	-5.719	0.145736	0.071451	29.2014	3.37422	-8.1829	697	-4	0	0	0	0	0	0	0	0	0	0	0	0	0	1	0	1	0	0	0
2011	66	0	0	0	2.01763	0.701922	174.6	5.1625	4.9e-05	-9.92369	0.005238	-5.25182	0.158541	0.054102	31.46	3.44872	-8.14336	814	-3	0	0	0	0	0	0	0	0	0	0	0	0	0	1	0	1	0	0	0
2012	66	0	0	0	1.93041	0.657732	172.8	5.15214	4.1e-05	-10.1019	0.004827	-5.33353	0.619755	0.030648	27.7563	3.32346	-8.27049	814	-2	0	0	0	0	0	0	0	0	0	0	0	0	0	1	0	1	0	0	0
2013	66	0	0	0	1.97883	0.682507	171.5	5.14458	4.1e-05	-10.1019	0.00866	-4.74904	0.545829	0.035241	29.6846	3.39063	-8.25184	883	-1	0	0	0	0	0	0	0	0	0	0	0	0	0	1	0	1	0	0	0
2014	66	0	1	0	2.22747	0.800866	170.5	5.13873	5.3e-05	-9.84522	0.005787	-5.15214	0.736318	0.035803	32.8271	3.49126	-8.35835	880	0	0	0	0	0	0	0	0	0	0	0	0	0	0	1	0	1	0	0	0
2015	66	0	1	0	2.40672	0.878266	168	5.12396	5.7e-05	-9.77246	0.006973	-4.96571	0.899023	0.038732	18.2163	2.90232	-8.3964	988	1	0	0	0	0	0	0	0	0	0	0	0	0	0	1	0	1	0	0	0
2016	66	0	1	0	2.52174	0.924949	163	5.09375	0.000108	-9.13338	0.003772	-5.58015	0.637452	0.047568	22.2948	3.10435	-8.51555	946	2	0	0	0	0	0	0	0	0	0	0	0	0	0	1	0	1	0	0	0
2017	66	0	1	0	2.53328	0.929515	161	5.0814	0.000121	-9.01972	0.002532	-5.97875	1.24955	0.044954	13.5887	2.60924	-8.62231	904	3	0	0	0	0	0	0	0	0	0	0	0	0	0	1	0	1	0	0	0
2018	66	0	1	0	2.54349	0.933538	159	5.0689	0.000134	-8.91767	0.002376	-6.04234	0.852868	0.057449	12.7719	2.54725	-8.70308	863	4	0	0	0	0	0	0	0	0	0	0	0	0	0	1	0	1	0	0	0
2019	66	0	1	0	3.75828	1.32396	158	5.06259	0.000149	-8.81156	0.00172	-6.36543	1.43518	0.049488	13.3007	2.58782	-8.5787	1105	5	0	0	0	0	0	0	0	0	0	0	0	0	0	1	0	1	0	0	0
2020	66	0	1	0	3.347	1.20806	156	5.04986	0.000193	-8.55282	0.002156	-6.1395	1.1664	0.049356	13.3906	2.59455	-8.84732	896	6	0	0	0	0	0	0	0	0	0	0	0	0	0	1	0	1	0	0	0
2021	66	0	1	0	3.15111	1.14776	154	5.03695	0.000215	-8.44487	0.005283	-5.24326	1.07632	0.049356	10.7353	2.37354	-8.72007	1031	7	0	0	0	0	0	0	0	0	0	0	0	0	0	1	0	1	0	0	0
2006	67	0	0	0	1.87797	0.630193	568.9	6.3437	7.5e-05	-9.49802	0.001207	-6.71962	0.018678	0.070145	26.9163	3.29273	-8.83588	967	-8	0	0	0	0	0	0	0	0	0	0	0	0	0	1	0	0	0	0	0
2007	67	0	0	0	1.74666	0.557706	575.9	6.35593	9.9e-05	-9.22039	0.004497	-5.40435	-0.102625	0.071328	23.7039	3.16564	-8.94691	909	-7	0	0	0	0	0	0	0	0	0	0	0	0	0	1	0	0	0	0	0
2008	67	0	0	0	1.73165	0.549073	577.2	6.35819	8.3e-05	-9.39667	0.004047	-5.50978	-0.097911	0.063617	22.0854	3.09492	-9.07749	836	-6	0	0	0	0	0	0	0	0	0	0	0	0	0	1	0	0	0	0	0
2009	67	0	0	0	1.68647	0.522641	580.15	6.36329	0.000501	-7.59891	0.004308	-5.44728	0.118401	0.10111	30.4117	3.41483	-9.15016	813	-5	0	0	0	0	0	0	0	0	0	0	0	0	0	1	0	0	0	0	0
2010	67	0	0	0	1.56993	0.451029	586.21	6.37368	0.000501	-7.59891	0.003401	-5.68369	-0.066515	0.10432	29.484	3.38385	-9.24866	769	-4	0	0	0	0	0	0	0	0	0	0	0	0	0	1	0	0	0	0	0
2011	67	0	0	0	1.38821	0.328016	581.9	6.3663	9.4e-05	-9.27222	0.00461	-5.37953	0.236473	0.08952	36.0246	3.5842	-9.36817	711	-3	0	0	0	0	0	0	0	0	0	0	0	0	0	1	0	0	0	0	0
2012	67	0	0	0	1.24849	0.221934	557	6.32256	7.5e-05	-9.49802	0.006442	-5.04492	0.348834	0.099613	38.8958	3.66089	-9.25409	829	-2	0	0	0	0	0	0	0	0	0	0	0	0	0	1	0	0	0	0	0
2013	67	0	0	0	1.27499	0.242939	556.2	6.32113	7e-05	-9.56702	0.003088	-5.78023	0.048537	0.094645	35.8469	3.57926	-9.15162	954	-1	0	0	0	0	0	0	0	0	0	0	0	0	0	1	0	0	0	0	0
2014	67	0	1	0	1.2444	0.218656	553.2	6.31572	7.6e-05	-9.48478	0.002865	-5.85519	1.06528	0.12523	32.9939	3.49632	-9.08378	1059	0	0	0	0	0	0	0	0	0	0	0	0	0	0	1	0	0	0	0	0
2015	67	0	1	0	1.2936	0.257431	548.5	6.30719	0.000114	-9.07931	0.006068	-5.10473	0.619141	0.16781	25.6856	3.24593	-9.27511	906	1	0	0	0	0	0	0	0	0	0	0	0	0	0	1	0	0	0	0	0
2016	67	0	1	0	1.39506	0.332935	543	6.29711	0.000191	-8.56324	0.001597	-6.43963	1.16145	0.18648	25.941	3.25582	-9.05348	1170	2	0	0	0	0	0	0	0	0	0	0	0	0	0	1	0	0	0	0	0
2017	67	0	1	0	1.44359	0.367134	528	6.2691	0.000155	-8.77209	0.001287	-6.65544	0.777047	0.19887	21.0346	3.04617	-8.88298	1434	3	0	0	0	0	0	0	0	0	0	0	0	0	0	1	0	0	0	0	0
2018	67	0	1	0	1.48962	0.398523	524	6.26149	0.000172	-8.66802	0.001	-6.90775	0.983793	0.24112	19.692	2.98021	-8.77823	1644	4	0	0	0	0	0	0	0	0	0	0	0	0	0	1	0	0	0	0	0
2019	67	0	1	0	4.01873	1.39097	522	6.25767	0.000191	-8.56324	0.001058	-6.85137	0.696095	0.33502	19.2334	2.95665	-8.52558	2183	5	0	0	0	0	0	0	0	0	0	0	0	0	0	1	0	0	0	0	0
2020	67	0	1	0	3.53982	1.26408	517.5	6.24901	0.000272	-8.20971	0.003813	-5.56934	1.14654	1	18.9945	2.94415	-8.81155	1690	6	0	0	0	0	0	0	0	0	0	0	0	0	0	1	0	0	0	0	0
2021	67	0	1	0	3.46447	1.24256	513	6.24028	0.000302	-8.10508	0.001147	-6.77061	0.994138	1	14.8623	2.69883	-8.87682	1630	7	0	0	0	0	0	0	0	0	0	0	0	0	0	1	0	0	0	0	0
2006	68	0	0	0	0.979196	-0.021023	607.23	6.40891	6.9e-06	-11.884	0.009516	-4.65478	-0.213185	0.23612	1.23284	0.209316	-8.58749	5171	-8	0	0	0	0	0	0	0	0	0	0	0	0	1	0	0	0	0	0	1
2007	68	0	0	0	0.989375	-0.010682	617.17	6.42514	7.2e-06	-11.8414	0.019291	-3.94812	-0.060056	0.24693	1.19676	0.17962	-8.6622	5335	-7	0	0	0	0	0	0	0	0	0	0	0	0	1	0	0	0	0	0	1
2008	68	0	0	0	1.05131	0.0500408	624.46	6.43689	7.3e-06	-11.8276	0.023421	-3.75412	0.253523	0.25616	1.34708	0.297939	-8.63565	5961	-6	0	0	0	0	0	0	0	0	0	0	0	0	1	0	0	0	0	0	1
2009	68	0	0	0	1.12423	0.117101	629.77	6.44536	7.5e-06	-11.8006	0.029899	-3.50993	0.061909	0.25955	1.37448	0.318079	-8.67656	6470	-5	0	0	0	0	0	0	0	0	0	0	0	0	1	0	0	0	0	0	1
2010	68	0	0	0	1.14283	0.133504	632.42	6.44955	8.7e-06	-11.6522	0.030453	-3.49157	0.244117	0.26334	1.39824	0.335214	-8.67352	7389	-4	0	0	0	0	0	0	0	0	0	0	0	0	1	0	0	0	0	0	1
2011	68	0	0	0	1.16652	0.154023	636.4	6.45583	8.2e-06	-11.7114	0.036145	-3.32022	0.370752	0.27668	8.41349	2.12984	-8.61264	8847	-3	0	0	0	0	0	0	0	0	0	0	0	0	1	0	0	0	0	0	1
2012	68	0	0	0	1.21281	0.192939	638.5	6.45912	8.4e-06	-11.6873	0.045477	-3.09055	0.602555	0.30291	9.13439	2.21205	-8.81062	8524	-2	0	0	0	0	0	0	0	0	0	0	0	0	1	0	0	0	0	0	1
2013	68	0	0	0	1.2626	0.23317	643.1	6.4663	9e-06	-11.6183	0.047153	-3.05436	0.306555	0.27247	8.97023	2.19391	-8.87829	8797	-1	0	0	0	0	0	0	0	0	0	0	0	0	1	0	0	0	0	0	1
2014	68	0	1	0	1.37512	0.318542	648.7	6.47497	9.6e-06	-11.5538	0.04854	-3.02537	0.720002	0.27874	9.54767	2.2563	-8.98782	8630	0	0	0	0	0	0	0	0	0	0	0	0	0	1	0	0	0	0	0	1
2015	68	0	1	0	1.42268	0.352546	653.4	6.48219	9.9e-06	-11.523	0.049762	-3.0005	0.872558	0.31111	9.865	2.28899	-9.0924	8464	1	0	0	0	0	0	0	0	0	0	0	0	0	1	0	0	0	0	0	1
2016	68	0	1	0	1.48954	0.398468	663	6.49678	3.5e-05	-10.2602	0.045262	-3.09529	0.717119	0.32664	9.91186	2.29373	-9.12333	8805	2	0	0	0	0	0	0	0	0	0	0	0	0	1	0	0	0	0	0	1
2017	68	0	1	0	1.57918	0.456906	681	6.52356	6.5e-05	-9.64112	0.049697	-3.00181	0.926551	0.36173	10.102	2.31273	-9.22278	8586	3	0	0	0	0	0	0	0	0	0	0	0	0	1	0	0	0	0	0	1
2018	68	0	1	0	1.65735	0.505217	697	6.54678	8.1e-05	-9.42106	0.05255	-2.94599	0.771675	0.37577	9.92643	2.2952	-9.26959	8814	4	0	0	0	0	0	0	0	0	0	0	0	0	1	0	0	0	0	0	1
2019	68	0	1	0	1.72613	0.545884	710	6.56527	0.0001	-9.21034	0.058876	-2.83232	0.590554	0.50538	10.5798	2.35895	-9.37922	8649	5	0	0	0	0	0	0	0	0	0	0	0	0	1	0	0	0	0	0	1
2020	68	0	1	0	1.78488	0.579352	722	6.58202	0.000103	-9.18078	0.057483	-2.85627	1.30449	0.54791	11.0457	2.40204	-9.39379	8966	6	0	0	0	0	0	0	0	0	0	0	0	0	1	0	0	0	0	0	1
2021	68	0	1	0	1.71931	0.541925	734	6.59851	0.000114	-9.07931	0.059559	-2.82079	1.39572	0.54791	10.7513	2.37503	-9.18671	11600	7	0	0	0	0	0	0	0	0	0	0	0	0	1	0	0	0	0	0	1
2006	69	1	0	0	0.650461	-0.430074	457.8	6.12643	7e-06	-11.8696	0.002431	-6.01945	-0.000185	0.29476	12.7508	2.54559	-8.65855	5731	-8	0	0	0	0	0	0	0	0	0	0	0	0	1	0	0	0	0	1	1
2007	69	1	0	0	0.685705	-0.377308	461.74	6.135	8.6e-06	-11.6638	0.023115	-3.76727	0.134894	0.30297	12.0239	2.4869	-8.68069	6154	-7	0	0	0	0	0	0	0	0	0	0	0	0	1	0	0	0	0	1	1
2008	69	1	0	0	0.710814	-0.341344	464.2	6.14032	1e-05	-11.5129	0.023928	-3.73271	0.173404	0.28734	12.4716	2.52345	-8.67268	6725	-6	1	0	0	0	0	0	0	0	0	0	0	0	1	0	0	0	0	1	1
2009	69	1	0	0	0.726857	-0.319026	465.65	6.14343	1.1e-05	-11.4176	0.03622	-3.31814	0.11473	0.3344	14.1136	2.64714	-8.73475	7203	-5	0	1	0	0	0	0	0	0	0	0	0	0	1	0	0	0	0	1	1
2010	69	1	0	0	0.772703	-0.257861	466.56	6.14539	1e-05	-11.5129	0.038825	-3.24869	0.001048	0.29898	13.0761	2.57079	-8.6895	8211	-4	0	0	1	0	0	0	0	0	0	0	0	0	1	0	0	0	0	1	1
2011	69	1	0	0	0.812512	-0.207625	468	6.14847	1e-05	-11.5129	0.040908	-3.19643	-0.053563	0.28575	13.6196	2.61151	-8.661	9437	-3	0	0	0	1	0	0	0	0	0	0	0	0	1	0	0	0	0	1	1
2012	69	1	0	0	0.852103	-0.160048	470.1	6.15295	1.2e-05	-11.3306	0.045465	-3.09081	0.205967	0.3547	14.7725	2.69277	-8.80604	8999	-2	0	0	0	0	1	0	0	0	0	0	0	0	1	0	0	0	0	1	1
2013	69	1	0	0	0.882624	-0.124856	472.2	6.1574	1.2e-05	-11.3306	0.049336	-3.0091	0.582663	0.2642	14.7593	2.69187	-8.88351	8815	-1	0	0	0	0	0	0	0	0	0	0	0	0	1	0	0	0	0	1	1
2014	69	1	1	1	0.969551	-0.0309219	477.1	6.16773	1.3e-05	-11.2506	0.047422	-3.04867	0.765379	0.26313	14.7934	2.69418	-8.94465	8382	0	0	0	0	0	0	1	0	0	0	0	0	0	1	0	0	0	0	1	1
2015	69	1	1	1	0.99655	-0.0034556	480.9	6.17566	1.3e-05	-11.2506	0.043767	-3.12887	0.807351	0.27455	14.858	2.69854	-9.05807	7676	1	0	0	0	0	0	0	1	0	0	0	0	0	1	0	0	0	0	1	1
2016	69	1	1	1	1.08771	0.0840765	486	6.18621	1.6e-05	-11.0429	0.042935	-3.14807	1.13183	0.26492	14.1262	2.64803	-9.08947	7987	2	0	0	0	0	0	0	0	1	0	0	0	0	1	0	0	0	0	1	1
2017	69	1	1	1	1.07815	0.0752484	493	6.20051	2e-05	-10.8198	0.042738	-3.15267	1.00758	0.3167	13.3082	2.58838	-9.21247	7784	3	0	0	0	0	0	0	0	0	1	0	0	0	1	0	0	0	0	1	1
2018	69	1	1	1	1.07055	0.0681688	497	6.20859	2.5e-05	-10.5966	0.047045	-3.05665	0.874298	0.33731	13.6765	2.61567	-9.18304	8575	4	0	0	0	0	0	0	0	0	0	1	0	0	1	0	0	0	0	1	1
2019	69	1	1	1	1.08425	0.0808849	503	6.22059	3.5e-05	-10.2602	0.049404	-3.00772	1.04417	0.32214	14.2646	2.65778	-9.0999	9660	5	0	0	0	0	0	0	0	0	0	0	1	0	1	0	0	0	0	1	1
2020	69	1	1	1	1.12863	0.121005	509	6.23245	7.5e-05	-9.49802	0.040265	-3.21227	1.45471	0.33063	14.2098	2.65393	-9.15842	9471	6	0	0	0	0	0	0	0	0	0	0	0	1	1	0	0	0	0	1	1
2021	69	1	1	1	1.06718	0.0650206	515	6.24417	8.4e-05	-9.38469	0.047538	-3.04623	1.34	0.33063	14.3337	2.66261	-9.11673	10651	7	0	0	0	0	0	0	0	0	0	0	0	0	1	0	0	0	0	1	1
2006	70	0	0	0	0.683369	-0.380721	934.73	6.84026	8.3e-06	-11.6992	0.002508	-5.98827	-0.25268	0.17272	14.1029	2.64638	-7.65408	6774	-8	0	0	0	0	0	0	0	0	0	0	0	0	1	0	0	1	0	0	1
2007	70	0	0	0	0.685965	-0.376929	940.95	6.84689	1.2e-05	-11.3306	0.012997	-4.34304	0.207243	0.1951	14.6054	2.68139	-7.80413	6436	-7	0	0	0	0	0	0	0	0	0	0	0	0	1	0	0	1	0	0	1
2008	70	0	0	0	0.692759	-0.367074	946.86	6.85315	7.9e-06	-11.7486	0.013412	-4.31161	0.255688	0.21105	15.9638	2.77033	-7.91658	6506	-6	0	0	0	0	0	0	0	0	0	0	0	0	1	0	0	1	0	0	1
2009	70	0	0	0	0.713548	-0.337506	957.61	6.86444	1.2e-05	-11.3306	0.014436	-4.23803	0.050364	0.21313	15.7487	2.75676	-8.07237	6689	-5	0	0	0	0	0	0	0	0	0	0	0	0	1	0	0	1	0	0	1
2010	70	0	0	0	0.783698	-0.243731	972.89	6.88027	1.2e-05	-11.3306	0.013948	-4.27242	0.125909	0.28281	11.8235	2.47009	-8.11661	7395	-4	0	0	0	0	0	0	0	0	0	0	0	0	1	0	0	1	0	0	1
2011	70	0	0	0	0.810514	-0.210087	976.7	6.88418	7e-06	-11.8696	0.022791	-3.78139	0.510961	0.30302	11.6321	2.45377	-8.1365	8231	-3	0	0	0	0	0	0	0	0	0	0	0	0	1	0	0	1	0	0	1
2012	70	0	0	0	0.846154	-0.167054	990.5	6.89821	7e-06	-11.8696	0.023753	-3.74005	0.179594	0.32312	11.5443	2.4462	-8.28446	8046	-2	0	0	0	0	0	0	0	0	0	0	0	0	1	0	0	1	0	0	1
2013	70	0	0	0	0.890052	-0.116475	1006.9	6.91463	7.4e-06	-11.814	0.02432	-3.71646	0.752912	0.25252	12.7922	2.54884	-8.36828	8111	-1	0	0	0	0	0	0	0	0	0	0	0	0	1	0	0	1	0	0	1
2014	70	0	1	0	0.999116	-0.0008843	1023.5	6.93098	9e-06	-11.6183	0.026415	-3.63382	0.870097	0.2617	14.0694	2.644	-8.48934	7995	0	0	0	0	0	0	0	0	0	0	0	0	0	1	0	0	1	0	0	1
2015	70	0	1	0	1.0445	0.0435383	1028.7	6.93605	9.8e-06	-11.5331	0.025503	-3.66896	0.983796	0.27595	14.245	2.6564	-8.53775	8066	1	0	0	0	0	0	0	0	0	0	0	0	0	1	0	0	1	0	0	1
2016	70	0	1	0	1.09473	0.0905096	1041	6.94794	1.2e-05	-11.3306	0.026015	-3.64908	1.10276	0.2948	15.0564	2.7118	-8.51288	8966	2	0	0	0	0	0	0	0	0	0	0	0	0	1	0	0	1	0	0	1
2017	70	0	1	0	1.13857	0.129772	1039	6.94601	1.7e-05	-10.9823	0.026052	-3.64766	1.61212	0.31246	16.4043	2.79754	-8.71459	8048	3	0	0	0	0	0	0	0	0	0	0	0	0	1	0	0	1	0	0	1
2018	70	0	1	0	1.17776	0.163611	1045	6.95177	5.5e-05	-9.80818	0.028896	-3.54405	1.0577	0.34024	16.3665	2.79523	-8.68535	8330	4	0	0	0	0	0	0	0	0	0	0	0	0	1	0	0	1	0	0	1
2019	70	0	1	0	1.24133	0.216182	1042	6.9489	4.1e-05	-10.1019	0.029347	-3.52856	1.51241	0.3496	15.7828	2.75892	-9.01988	6314	5	0	0	0	0	0	0	0	0	0	0	0	0	1	0	0	1	0	0	1
2020	70	0	1	0	1.25144	0.224292	1038.5	6.94553	0.000126	-8.97923	0.022365	-3.80026	1.3443	0.45501	15.2283	2.72315	-8.8797	7406	6	0	0	0	0	0	0	0	0	0	0	0	0	1	0	0	1	0	0	1
2021	70	0	1	0	1.18418	0.16905	1035	6.94216	0.00014	-8.87387	0.025012	-3.6884	1.07406	0.45501	16.9046	2.82758	-8.69764	9388	7	0	0	0	0	0	0	0	0	0	0	0	0	1	0	0	1	0	0	1
2006	71	0	0	0	0.593838	-0.521149	354.67	5.87119	1.2e-05	-11.3306	0.001758	-6.34358	-0.219423	0.3032	6.81438	1.91904	-8.23052	4181	-8	0	0	0	0	0	0	0	0	0	0	0	0	1	0	0	0	0	0	1
2007	71	0	0	0	0.619407	-0.478993	357.38	5.8788	1.4e-05	-11.1765	0.029169	-3.53465	-0.054388	0.32771	6.80259	1.9173	-8.33202	4252.23	-7	0	0	0	0	0	0	0	0	0	0	0	0	1	0	0	0	0	0	1
2008	71	0	0	0	0.644603	-0.439121	358.74	5.8826	1.5e-05	-11.1075	0.02946	-3.52472	0.092082	0.35009	7.40074	2.00158	-8.4705	4101.93	-6	0	0	0	0	0	0	0	0	0	0	0	0	1	0	0	0	0	0	1
2009	71	0	0	0	0.698273	-0.359145	359.82	5.8856	1.6e-05	-11.0429	0.0265	-3.63061	0.071898	0.3583	7.83437	2.05852	-8.71403	3712.37	-5	0	0	0	0	0	0	0	0	0	0	0	0	1	0	0	0	0	0	1
2010	71	0	0	0	0.749186	-0.288768	360.8	5.88832	2.1e-05	-10.771	0.030942	-3.47564	0.098093	0.36722	7.76102	2.04911	-8.84691	3687.05	-4	0	0	0	0	0	0	0	0	0	0	0	0	1	0	0	0	0	0	1
2011	71	0	0	0	0.778267	-0.250685	362.9	5.89413	2.3e-05	-10.68	0.034631	-3.36301	-0.091734	0.33978	7.72664	2.04467	-8.98706	3545.12	-3	0	0	0	0	0	0	0	0	0	0	0	0	1	0	0	0	0	0	1
2012	71	0	0	0	0.829554	-0.186867	364.8	5.89935	2.8e-05	-10.4833	0.048392	-3.02842	0.638549	0.35005	8.14167	2.097	-9.01191	3842.15	-2	0	0	0	0	0	0	0	0	0	0	0	0	1	0	0	0	0	0	1
2013	71	0	0	0	0.876187	-0.132176	365.9	5.90236	2.8e-05	-10.4833	0.052912	-2.93913	0.519877	0.30238	8.10647	2.09266	-9.04737	4043.51	-1	0	0	0	0	0	0	0	0	0	0	0	0	1	0	0	0	0	0	1
2014	71	0	1	0	0.978018	-0.0222277	368.6	5.90971	2.8e-05	-10.4833	0.049903	-2.99767	1.0594	0.33332	8.92671	2.18905	-9.10309	4273.73	0	0	0	0	0	0	0	0	0	0	0	0	0	1	0	0	0	0	0	1
2015	71	0	1	0	1.03773	0.0370337	370.85	5.9158	2.9e-05	-10.4482	0.046875	-3.06027	0.929381	0.37627	7.8046	2.05471	-9.10649	4527.17	1	0	0	0	0	0	0	0	0	0	0	0	0	1	0	0	0	0	0	1
2016	71	0	1	0	1.09557	0.0912712	375	5.92693	3.2e-05	-10.3498	0.047273	-3.05182	0.817192	0.3907	7.90627	2.06766	-9.1591	4670.35	2	0	0	0	0	0	0	0	0	0	0	0	0	1	0	0	0	0	0	1
2017	71	0	1	0	1.10489	0.0997449	379	5.93754	3.6e-05	-10.232	0.045489	-3.09029	0.868518	0.44043	7.00758	1.94699	-9.21856	4871.18	3	0	0	0	0	0	0	0	0	0	0	0	0	1	0	0	0	0	0	1
2018	71	0	1	0	1.11255	0.106656	382	5.94542	4.4e-05	-10.0313	0.042692	-3.15374	0.825076	0.46666	6.73201	1.90687	-9.18355	5282.57	4	0	0	0	0	0	0	0	0	0	0	0	0	1	0	0	0	0	0	1
2019	71	0	1	0	1.05242	0.0510942	385	5.95324	5.1e-05	-9.88368	0.04086	-3.1976	1.52632	0.48348	6.54782	1.87913	-9.2334	5278.33	5	0	0	0	0	0	0	0	0	0	0	0	0	1	0	0	0	0	0	1
2020	71	0	1	0	1.1131	0.107151	386.5	5.95713	0.000113	-9.08812	0.030106	-3.50303	1.01203	0.53761	6.68528	1.89991	-9.23008	5562.61	6	0	0	0	0	0	0	0	0	0	0	0	0	1	0	0	0	0	0	1
2021	71	0	1	0	1.0579	0.056284	388	5.96101	0.000125	-8.9872	0.04386	-3.12675	1.34975	0.53761	6.47612	1.86812	-9.31384	5501.02	7	0	0	0	0	0	0	0	0	0	0	0	0	1	0	0	0	0	0	1
2006	72	1	0	0	0.499465	-0.694218	616.08	6.42338	4.4e-06	-12.3339	0.001353	-6.60543	0.089304	0.21971	15.9386	2.76874	-8.57237	9123	-8	0	0	0	0	0	0	0	0	0	0	0	0	1	0	0	0	0	1	1
2007	72	1	0	0	0.542458	-0.611645	624.43	6.43684	4.4e-06	-12.3339	0.029168	-3.53468	-0.08511	0.22196	15.622	2.74868	-8.5553	10307	-7	0	0	0	0	0	0	0	0	0	0	0	0	1	0	0	0	0	1	1
2008	72	1	0	0	0.586357	-0.533826	629.75	6.44532	5.7e-06	-12.075	0.036584	-3.30814	0.00463	0.20869	16.2452	2.7878	-8.55322	11491	-6	1	0	0	0	0	0	0	0	0	0	0	0	1	0	0	0	0	1	1
2009	72	1	0	0	0.670808	-0.399272	633.29	6.45093	6.8e-06	-11.8986	0.041893	-3.17264	0.348885	0.2369	19.2316	2.95655	-8.60347	12736	-5	0	1	0	0	0	0	0	0	0	0	0	0	1	0	0	0	0	1	1
2010	72	1	0	0	0.726857	-0.319025	637.66	6.4578	2e-06	-13.1224	0.043251	-3.14073	0.155863	0.22028	18.2031	2.90159	-8.55437	14973	-4	0	0	1	0	0	0	0	0	0	0	0	0	1	0	0	0	0	1	1
2011	72	1	0	0	0.769023	-0.262634	642.3	6.46506	5.2e-06	-12.1669	0.053465	-2.92873	0.430461	0.2367	18.2861	2.90614	-8.5049	17183	-3	0	0	0	1	0	0	0	0	0	0	0	0	1	0	0	0	0	1	1
2012	72	1	0	0	0.817292	-0.201759	647.8	6.47358	5.5e-06	-12.1108	0.059804	-2.81668	0.50722	0.36322	12.405	2.5181	-8.63482	16950	-2	0	0	0	0	1	0	0	0	0	0	0	0	1	0	0	0	0	1	1
2013	72	1	0	0	0.868896	-0.140532	653.8	6.4828	6.1e-06	-12.0072	0.062974	-2.76503	0.658593	0.23658	12.1922	2.50079	-8.69019	17249	-1	0	0	0	0	0	0	0	0	0	0	0	0	1	0	0	0	0	1	1
2014	72	1	1	1	0.96686	-0.0337019	661.1	6.4939	5.9e-06	-12.0406	0.058091	-2.84574	0.467824	0.23262	12.8677	2.55472	-8.75493	16994	0	0	0	0	0	0	1	0	0	0	0	0	0	1	0	0	0	0	1	1
2015	72	1	1	1	1.02821	0.0278165	667.01	6.50281	6.7e-06	-11.9134	0.057839	-2.85009	0.86548	0.24389	11.4509	2.43807	-8.82497	16501	1	0	0	0	0	0	0	1	0	0	0	0	0	1	0	0	0	0	1	1
2016	72	1	1	1	1.0959	0.0915723	678	6.51915	9.1e-06	-11.6072	0.05887	-2.83242	1.05509	0.25316	13.098	2.57246	-8.88657	16439	2	0	0	0	0	0	0	0	1	0	0	0	0	1	0	0	0	0	1	1
2017	72	1	1	1	1.07495	0.0722722	691	6.53814	1.2e-05	-11.3306	0.070014	-2.65906	1.05301	0.25599	13.7796	2.62319	-8.921	17165	3	0	0	0	0	0	0	0	0	1	0	0	0	1	0	0	0	0	1	1
2018	72	1	1	1	1.05788	0.0562679	704	6.55678	1.6e-05	-11.0429	0.077983	-2.55126	1.0031	0.27179	13.6482	2.61361	-8.89373	18619	4	0	0	0	0	0	0	0	0	0	1	0	0	1	0	0	0	0	1	1
2019	72	1	1	1	1.08533	0.0818887	723	6.58341	2e-05	-10.8198	0.084793	-2.46754	1.67298	0.26898	13.4075	2.59581	-8.87268	19678	5	0	0	0	0	0	0	0	0	0	0	1	0	1	0	0	0	0	1	1
2020	72	1	1	1	1.12809	0.120525	742.5	6.61002	3.8e-05	-10.1779	0.09555	-2.34811	1.01452	0.26846	13.0568	2.56931	-8.87442	20515	6	0	0	0	0	0	0	0	0	0	0	0	1	1	0	0	0	0	1	1
2021	72	1	1	1	1.07208	0.0696054	762	6.63595	4.3e-05	-10.0543	0.091678	-2.38947	1.26113	0.26846	13.2997	2.58774	-9.02147	19007	7	0	0	0	0	0	0	0	0	0	0	0	0	1	0	0	0	0	1	1
2006	73	0	0	0	0.614423	-0.487071	769.79	6.64612	1e-05	-11.5129	0.002223	-6.1089	0.054332	0.1433	19.6245	2.97678	-8.81039	2623	-8	0	0	0	0	0	0	0	0	0	0	0	0	1	0	0	0	0	0	1
2007	73	0	0	0	0.61909	-0.479505	766.13	6.64135	1.1e-05	-11.4176	0.028912	-3.5435	-0.134989	0.15166	19.412	2.96589	-8.76175	3106	-7	0	0	0	0	0	0	0	0	0	0	0	0	1	0	0	0	0	0	1
2008	73	0	0	0	0.61498	-0.486166	763.72	6.6382	1.4e-05	-11.1765	0.025897	-3.65363	0.112249	0.13251	23.3073	3.14877	-8.733	3596	-6	0	0	0	0	0	0	0	0	0	0	0	0	1	0	0	0	0	0	1
2009	73	0	0	0	0.639921	-0.44641	762.66	6.63681	1.5e-05	-11.1075	0.030045	-3.50506	0.082217	0.21718	19.8255	2.98697	-8.74066	4121	-5	0	0	0	0	0	0	0	0	0	0	0	0	1	0	0	0	0	0	1
2010	73	0	0	0	0.676412	-0.390953	762.92	6.63715	1.6e-05	-11.0429	0.031546	-3.45631	-0.030826	0.23664	19.6368	2.97741	-8.69032	4908	-4	0	0	0	0	0	0	0	0	0	0	0	0	1	0	0	0	0	0	1
2011	73	0	0	0	0.707438	-0.346105	764.9	6.63974	1.5e-05	-11.1075	0.031163	-3.46852	0.080295	0.23714	19.9405	2.99275	-8.63099	5767	-3	0	0	0	0	0	0	0	0	0	0	0	0	1	0	0	0	0	0	1
2012	73	0	0	0	0.756042	-0.279658	765.2	6.64014	1.4e-05	-11.1765	0.028011	-3.57516	0.37931	0.20492	28.768	3.35926	-8.76866	5627	-2	0	0	0	0	0	0	0	0	0	0	0	0	1	0	0	0	0	0	1
2013	73	0	0	0	0.788938	-0.237068	766.5	6.64184	1.6e-05	-11.0429	0.033077	-3.40892	0.391838	0.16606	20.741	3.03211	-8.88223	5511	-1	0	0	0	0	0	0	0	0	0	0	0	0	1	0	0	0	0	0	1
2014	73	0	1	0	0.889246	-0.117381	767.6	6.64327	1.6e-05	-11.0429	0.033542	-3.39496	0.539404	0.14996	13.6124	2.61098	-9.02137	5348	0	0	0	0	0	0	0	0	0	0	0	0	0	1	0	0	0	0	0	1
2015	73	0	1	0	0.945695	-0.0558354	766.77	6.64219	1.8e-05	-10.9251	0.032405	-3.42944	1.06532	0.15489	22.5672	3.1165	-9.09868	5320	1	0	0	0	0	0	0	0	0	0	0	0	0	1	0	0	0	0	0	1
2016	73	0	1	0	1.01921	0.0190318	767	6.64249	2.7e-05	-10.5197	0.030476	-3.49082	0.821324	0.16762	23.42	3.15359	-9.15995	5470	2	0	0	0	0	0	0	0	0	0	0	0	0	1	0	0	0	0	0	1
2017	73	0	1	0	1.02726	0.026897	764	6.63857	6.9e-05	-9.5814	0.033627	-3.39243	0.877233	0.18383	24.0032	3.17819	-9.28947	5303	3	0	0	0	0	0	0	0	0	0	0	0	0	1	0	0	0	0	0	1
2018	73	0	1	0	1.03373	0.0331688	763	6.63726	0.00012	-9.02802	0.043068	-3.14498	1.28501	0.19271	21.8757	3.08537	-9.32578	5477	4	0	0	0	0	0	0	0	0	0	0	0	0	1	0	0	0	0	0	1
2019	73	0	1	0	0.94577	-0.0557563	760	6.63332	0.000161	-8.73411	0.033939	-3.38319	1.36694	0.24437	25.1212	3.22371	-9.56402	4808	5	0	0	0	0	0	0	0	0	0	0	0	0	1	0	0	0	0	0	1
2020	73	0	1	0	1.00948	0.0094313	756	6.62804	0.000204	-8.49739	0.037976	-3.2708	1.26941	0.2557	24.1662	3.18495	-9.52196	5342	6	0	0	0	0	0	0	0	0	0	0	0	0	1	0	0	0	0	0	1
2021	73	0	1	0	0.967483	-0.0330574	752	6.62274	0.000226	-8.39498	0.044851	-3.10441	1.18957	0.2557	23.1567	3.14228	-9.65586	4892	7	0	0	0	0	0	0	0	0	0	0	0	0	1	0	0	0	0	0	1
2006	74	0	0	0	0.784935	-0.242155	479.42	6.17258	2.5e-05	-10.5966	0.002432	-6.01904	-0.086767	0.10902	14.2397	2.65604	-8.38154	1208	-8	0	0	0	0	0	0	0	0	0	0	0	0	1	0	0	0	0	0	1
2007	74	0	0	0	0.775519	-0.254223	482.23	6.17842	3.1e-05	-10.3815	0.015566	-4.16267	-0.271088	0.11788	15.4351	2.73664	-8.4685	1219	-7	0	0	0	0	0	0	0	0	0	0	0	0	1	0	0	0	0	0	1
2008	74	0	0	0	0.766793	-0.265538	488.25	6.19083	3e-05	-10.4143	0.020855	-3.87016	-0.03788	0.11703	16.7638	2.81922	-8.60363	1223	-6	0	0	0	0	0	0	0	0	0	0	0	0	1	0	0	0	0	0	1
2009	74	0	0	0	0.80579	-0.215933	490.64	6.19571	3.7e-05	-10.2046	0.018499	-3.99004	0.207685	0.11732	18.5307	2.91943	-8.80178	1270	-5	0	0	0	0	0	0	0	0	0	0	0	0	1	0	0	0	0	0	1
2010	74	0	0	0	0.854203	-0.157586	497.73	6.21006	2.9e-05	-10.4482	0.021035	-3.86157	0.32179	0.13388	19.3095	2.9606	-8.82771	1473	-4	0	0	0	0	0	0	0	0	0	0	0	0	1	0	0	0	0	0	1
2011	74	0	0	0	0.843716	-0.169939	505.2	6.22495	2.2e-05	-10.7245	0.021456	-3.84175	0.040933	0.13414	18.2761	2.90559	-8.84286	1613	-3	0	0	0	0	0	0	0	0	0	0	0	0	1	0	0	0	0	0	1
2012	74	0	0	0	0.862557	-0.147854	511	6.23637	2.5e-05	-10.5966	0.023973	-3.73083	0.569072	0.14097	19.2565	2.95785	-8.83562	1851	-2	0	0	0	0	0	0	0	0	0	0	0	0	1	0	0	0	0	0	1
2013	74	0	0	0	0.890314	-0.116181	520.2	6.25421	2.3e-05	-10.68	0.024458	-3.7108	0.35568	0.13468	18.9688	2.9428	-8.78273	2157	-1	0	0	0	0	0	0	0	0	0	0	0	0	1	0	0	0	0	0	1
2014	74	0	1	0	0.915157	-0.0886597	526.5	6.26625	2.1e-05	-10.771	0.026698	-3.62317	0.639099	0.17667	11.4745	2.44013	-8.7389	2467	0	0	0	0	0	0	0	0	0	0	0	0	0	1	0	0	0	0	0	1
2015	74	0	1	0	0.958315	-0.0425792	530.56	6.27393	2.4e-05	-10.6375	0.02592	-3.65274	0.99005	0.19367	16.7664	2.81938	-8.68834	2818	1	0	0	0	0	0	0	0	0	0	0	0	0	1	0	0	0	0	0	1
2016	74	0	1	0	0.976233	-0.0240535	534	6.2804	2.7e-05	-10.5197	0.026881	-3.61634	1.05887	0.21148	18.4943	2.91746	-8.60724	3338	2	0	0	0	0	0	0	0	0	0	0	0	0	1	0	0	0	0	0	1
2017	74	0	1	0	1.00282	0.002817	533	6.27852	5.5e-05	-9.80818	0.022549	-3.79207	0.842175	0.22271	19.0574	2.94746	-8.73648	3147	3	0	0	0	0	0	0	0	0	0	0	0	0	1	0	0	0	0	0	1
2018	74	0	1	0	1.02594	0.0256103	534	6.2804	0.000105	-9.16155	0.023645	-3.7446	1.41388	0.22047	16.4325	2.79926	-8.81674	2997	4	0	0	0	0	0	0	0	0	0	0	0	0	1	0	0	0	0	0	1
2019	74	0	1	0	1.03684	0.0361786	534	6.2804	0.000158	-8.75291	0.030191	-3.50021	0.950101	0.28295	18.5614	2.92109	-8.91795	3069	5	0	0	0	0	0	0	0	0	0	0	0	0	1	0	0	0	0	0	1
2020	74	0	1	0	1.107	0.101652	533.5	6.27946	8.4e-05	-9.38469	0.016615	-4.09745	0.934029	0.28946	18.289	2.9063	-9.18426	2445	6	0	0	0	0	0	0	0	0	0	0	0	0	1	0	0	0	0	0	1
2021	74	0	1	0	1.04791	0.0468015	533	6.27852	9.4e-05	-9.27222	0.015988	-4.13592	1.20033	0.28946	16.1265	2.78046	-8.55336	4981	7	0	0	0	0	0	0	0	0	0	0	0	0	1	0	0	0	0	0	1
2006	75	1	0	0	0.727602	-0.318001	532.76	6.27807	1.9e-05	-10.8711	0.001395	-6.57486	-0.048708	0.16432	10.5226	2.35352	-8.37372	1503	-8	0	0	0	0	0	0	0	0	0	0	0	0	1	0	0	0	0	0	1
2007	75	1	0	0	0.722684	-0.324784	534	6.2804	2.1e-05	-10.771	0.015111	-4.19233	-0.053941	0.17439	10.3899	2.34083	-8.46451	1515	-7	0	0	0	0	0	0	0	0	0	0	0	0	1	0	0	0	0	0	1
2008	75	1	0	0	0.707214	-0.346423	536.91	6.28583	2.2e-05	-10.7245	0.019953	-3.91438	-0.168866	0.18606	9.99895	2.30248	-8.58651	1519	-6	1	0	0	0	0	0	0	0	0	0	0	0	1	0	0	0	0	0	1
2009	75	1	0	0	0.755956	-0.279772	534.16	6.28069	2e-05	-10.8198	0.019564	-3.93406	0.213455	0.18775	11.2973	2.42456	-8.77682	1552	-5	0	1	0	0	0	0	0	0	0	0	0	0	1	0	0	0	0	0	1
2010	75	1	0	0	0.842128	-0.171823	538.74	6.28923	2.5e-05	-10.5966	0.002174	-6.13119	0.458001	0.21505	11.6382	2.4543	-8.80657	1750	-4	0	0	1	0	0	0	0	0	0	0	0	0	1	0	0	0	0	0	1
2011	75	1	0	0	0.846563	-0.166571	543.2	6.29748	2.1e-05	-10.771	0.021064	-3.86019	0.145974	0.22493	11.2895	2.42387	-8.67448	2287	-3	0	0	0	1	0	0	0	0	0	0	0	0	1	0	0	0	0	0	1
2012	75	1	0	0	0.8814	-0.126244	546.8	6.30408	2.1e-05	-10.771	0.021892	-3.82163	0.630103	0.22469	12.0618	2.49004	-8.86468	2154	-2	0	0	0	0	1	0	0	0	0	0	0	0	1	0	0	0	0	0	1
2013	75	1	0	0	0.91557	-0.0882082	553	6.31536	2.2e-05	-10.7245	0.023065	-3.76944	0.428929	0.186	12.2979	2.50943	-8.84226	2454	-1	0	0	0	0	0	0	0	0	0	0	0	0	1	0	0	0	0	0	1
2014	75	1	1	1	0.996609	-0.0033971	560.3	6.32847	2.3e-05	-10.68	0.024597	-3.70513	1.06006	0.18141	13.2016	2.58034	-8.84757	2764	0	0	0	0	0	0	1	0	0	0	0	0	0	1	0	0	0	0	0	1
2015	75	1	1	1	1.07163	0.069179	564.45	6.33585	1.5e-05	-11.1075	0.023514	-3.75016	0.80602	0.20479	13.9652	2.63657	-8.80344	3191	1	0	0	0	0	0	0	1	0	0	0	0	0	1	0	0	0	0	0	1
2016	75	1	1	1	1.14732	0.137429	568	6.34212	4e-05	-10.1266	0.019215	-3.95206	0.843958	0.23994	13.4618	2.59986	-8.72648	3800	2	0	0	0	0	0	0	0	1	0	0	0	0	1	0	0	0	0	0	1
2017	75	1	1	1	1.14875	0.138674	561	6.32972	5.5e-05	-9.80818	0.021535	-3.83808	1.03328	0.2521	10.1289	2.31539	-8.79693	3735	3	0	0	0	0	0	0	0	0	1	0	0	0	1	0	0	0	0	0	1
2018	75	1	1	1	1.14995	0.13972	561	6.32972	8.9e-05	-9.32687	0.019208	-3.95243	1.315	0.3303	10.0149	2.30408	-8.88117	3651	4	0	0	0	0	0	0	0	0	0	1	0	0	1	0	0	0	0	0	1
2019	75	1	1	1	1.15486	0.143978	560	6.32794	9.9e-05	-9.22039	0.017141	-4.06628	1.02772	0.35248	10.2382	2.32613	-9.2261	2781	5	0	0	0	0	0	0	0	0	0	0	1	0	1	0	0	0	0	0	1
2020	75	1	1	1	1.21644	0.195925	557.5	6.32346	0.000417	-7.78242	0.014729	-4.21794	1.19144	0.41972	10.4583	2.34739	-9.08485	3317	6	0	0	0	0	0	0	0	0	0	0	0	1	1	0	0	0	0	0	1
2021	75	1	1	1	1.18473	0.169515	555	6.31897	0.000464	-7.67563	0.019795	-3.92233	1.09587	0.41972	9.45354	2.24639	-9.30393	2870	7	0	0	0	0	0	0	0	0	0	0	0	0	1	0	0	0	0	0	1
2006	76	0	0	0	0.731932	-0.312068	804.73	6.69051	2.6e-05	-10.5574	0.001353	-6.60543	-0.214225	0.13945	36.1274	3.58705	-8.83215	1714	-8	0	0	0	0	0	0	0	0	0	0	0	0	1	0	0	0	0	0	1
2007	76	0	0	0	0.725202	-0.321305	809.79	6.69677	2.8e-05	-10.4833	0.019199	-3.9529	-0.128335	0.15597	33.6257	3.51529	-9.02048	1557	-7	0	0	0	0	0	0	0	0	0	0	0	0	1	0	0	0	0	0	1
2008	76	0	0	0	0.706076	-0.348032	811.71	6.69914	3.4e-05	-10.2891	0.015294	-4.1803	-0.119427	0.17577	34.8795	3.5519	-9.18063	1468	-6	0	0	0	0	0	0	0	0	0	0	0	0	1	0	0	0	0	0	1
2009	76	0	0	0	0.717576	-0.331876	812.37	6.69996	3.4e-05	-10.2891	0.021683	-3.83123	-0.25892	0.15089	36.7413	3.6039	-9.42581	1386	-5	0	0	0	0	0	0	0	0	0	0	0	0	1	0	0	0	0	0	1
2010	76	0	0	0	0.786003	-0.240795	816.12	6.70456	3.1e-05	-10.3815	0.020626	-3.8812	0.040937	0.16274	34.3175	3.53566	-9.51722	1445	-4	0	0	0	0	0	0	0	0	0	0	0	0	1	0	0	0	0	0	1
2011	76	0	0	0	0.802461	-0.220072	820.7	6.71016	2.7e-05	-10.5197	0.029226	-3.5327	0.243177	0.17223	34.7443	3.54801	-9.63307	1438	-3	0	0	0	0	0	0	0	0	0	0	0	0	1	0	0	0	0	0	1
2012	76	0	0	0	0.808515	-0.212556	822.4	6.71223	2.5e-05	-10.5966	0.034049	-3.37995	0.506066	0.1731	36.7455	3.60402	-9.57704	1716	-2	0	0	0	0	0	0	0	0	0	0	0	0	1	0	0	0	0	0	1
2013	76	0	0	0	0.825367	-0.191928	823.8	6.71393	2.2e-05	-10.7245	0.035614	-3.33502	0.159071	0.14844	37.2118	3.61663	-9.4958	2058	-1	0	0	0	0	0	0	0	0	0	0	0	0	1	0	0	0	0	0	1
2014	76	0	1	0	0.87734	-0.13086	828.5	6.71962	2.2e-05	-10.7245	0.039176	-3.23969	0.715609	0.16822	38.87	3.66022	-9.41625	2445	0	0	0	0	0	0	0	0	0	0	0	0	0	1	0	0	0	0	0	1
2015	76	0	1	0	0.921594	-0.0816502	828.03	6.71905	2.4e-05	-10.6375	0.038737	-3.25096	0.717753	0.21984	22.3271	3.1058	-9.32455	2908	1	0	0	0	0	0	0	0	0	0	0	0	0	1	0	0	0	0	0	1
2016	76	0	1	0	0.971652	-0.0287578	831	6.72263	3.4e-05	-10.2891	0.044309	-3.11657	0.596768	0.2199	22.1167	3.09633	-9.1525	3726	2	0	0	0	0	0	0	0	0	0	0	0	0	1	0	0	0	0	0	1
2017	76	0	1	0	0.996219	-0.0037882	826	6.71659	5.2e-05	-9.86427	0.03345	-3.3977	1.13933	0.20994	22.3084	3.10496	-9.22335	3723	3	0	0	0	0	0	0	0	0	0	0	0	0	1	0	0	0	0	0	1
2018	76	0	1	0	1.01689	0.0167509	825	6.71538	8.8e-05	-9.33817	0.03386	-3.38552	1.12477	0.21685	22.0143	3.09169	-9.22003	3964	4	0	0	0	0	0	0	0	0	0	0	0	0	1	0	0	0	0	0	1
2019	76	0	1	0	1.14306	0.133712	821	6.71052	9.7e-05	-9.2408	0.030358	-3.4947	1.21391	0.30537	21.6405	3.07457	-9.19543	4224	5	0	0	0	0	0	0	0	0	0	0	0	0	1	0	0	0	0	0	1
2020	76	0	1	0	1.22447	0.202511	812.5	6.70012	0.000195	-8.54251	0.027476	-3.59444	1.13342	0.31923	21.248	3.05626	-9.22413	4268	6	0	0	0	0	0	0	0	0	0	0	0	0	1	0	0	0	0	0	1
2021	76	0	1	0	1.18995	0.17391	804	6.6896	0.000217	-8.43561	0.025875	-3.65448	1.43971	0.31923	20.9801	3.04358	-9.4405	3641	7	0	0	0	0	0	0	0	0	0	0	0	0	1	0	0	0	0	0	1
2006	77	0	0	0	0.620457	-0.477298	458.64	6.12827	1.1e-05	-11.4176	0.002099	-6.16629	-0.156219	0.21286	20.0414	2.9978	-8.58358	2059	-8	0	0	0	0	0	0	0	0	0	0	0	0	1	0	0	0	0	0	0
2007	77	0	0	0	0.61873	-0.480086	459.25	6.1296	1.1e-05	-11.4176	0.024197	-3.72153	-0.250788	0.22612	20.5446	3.0226	-8.63006	2201	-7	0	0	0	0	0	0	0	0	0	0	0	0	1	0	0	0	0	0	0
2008	77	0	0	0	0.621626	-0.475416	459.79	6.13077	1.2e-05	-11.3306	0.024188	-3.7219	0.047477	0.25084	17.5539	2.86527	-8.71449	2296	-6	0	0	0	0	0	0	0	0	0	0	0	0	1	0	0	0	0	0	0
2009	77	0	0	0	0.642437	-0.442486	458.8	6.12861	1.2e-05	-11.3306	0.025725	-3.66029	0.192142	0.25829	18.5982	2.92306	-8.84048	2410	-5	0	0	0	0	0	0	0	0	0	0	0	0	1	0	0	0	0	0	0
2010	77	0	0	0	0.682263	-0.38234	459.12	6.12931	1.5e-05	-11.1075	0.033613	-3.39284	0.068901	0.27065	21.2527	3.05649	-8.85162	2687	-4	0	0	0	0	0	0	0	0	0	0	0	0	1	0	0	0	0	0	0
2011	77	0	0	0	0.712838	-0.3385	460.1	6.13144	1.8e-05	-10.9251	0.036658	-3.30612	0.208254	0.36312	19.4474	2.96771	-8.89713	2849	-3	0	0	0	0	0	0	0	0	0	0	0	0	1	0	0	0	0	0	0
2012	77	0	0	0	0.754906	-0.281163	458.4	6.12774	2.2e-05	-10.7245	0.034448	-3.3683	0.09766	0.36917	15.9658	2.77045	-9.00378	2862	-2	0	0	0	0	0	0	0	0	0	0	0	0	1	0	0	0	0	0	0
2013	77	0	0	0	0.787634	-0.238721	459.8	6.13079	2.2e-05	-10.7245	0.032774	-3.41812	0.574755	0.22365	16.0842	2.77784	-9.0964	2871	-1	0	0	0	0	0	0	0	0	0	0	0	0	1	0	0	0	0	0	0
2014	77	0	1	0	0.840392	-0.173887	461.3	6.13405	2.3e-05	-10.68	0.030738	-3.48226	0.949503	0.21598	17.4815	2.86114	-9.22011	2868	0	0	0	0	0	0	0	0	0	0	0	0	0	1	0	0	0	0	0	0
2015	77	0	1	0	0.876223	-0.132135	461.12	6.13366	2.4e-05	-10.6375	0.029789	-3.51362	0.667378	0.23225	18.5316	2.91948	-9.25657	2968	1	0	0	0	0	0	0	0	0	0	0	0	0	1	0	0	0	0	0	0
2016	77	0	1	0	0.910306	-0.0939748	462	6.13556	6.6e-05	-9.62585	0.025638	-3.66368	0.744465	0.24084	17.5549	2.86533	-9.309	3098	2	0	0	0	0	0	0	0	0	0	0	0	0	1	0	0	0	0	0	0
2017	77	0	1	0	0.948001	-0.0533999	460	6.13123	8.9e-05	-9.32687	0.02951	-3.52303	0.617154	0.25978	17.0829	2.83808	-9.36873	3208	3	0	0	0	0	0	0	0	0	0	0	0	0	1	0	0	0	0	0	0
2018	77	0	1	0	0.979579	-0.0206323	459	6.12905	6.4e-05	-9.65663	0.028488	-3.55827	1.4652	0.27422	16.1506	2.78195	-9.34932	3470	4	0	0	0	0	0	0	0	0	0	0	0	0	1	0	0	0	0	0	0
2019	77	0	1	0	1.00042	0.000421	457	6.12468	0.000103	-9.18078	0.028336	-3.56362	1.16414	0.28205	15.6975	2.7535	-9.4366	3405	5	0	0	0	0	0	0	0	0	0	0	0	0	1	0	0	0	0	0	0
2020	77	0	1	0	1.06079	0.0590139	454.5	6.1192	0.000248	-8.30208	0.01866	-3.98137	1.11186	0.28237	14.9864	2.70714	-9.37042	3746	6	0	0	0	0	0	0	0	0	0	0	0	0	1	0	0	0	0	0	0
2021	77	0	1	0	0.989142	-0.0109176	452	6.11368	0.000276	-8.19511	0.021513	-3.8391	1.15391	0.28237	14.6344	2.68337	-9.29724	4252	7	0	0	0	0	0	0	0	0	0	0	0	0	1	0	0	0	0	0	0
2006	78	0	0	0	0.584049	-0.537771	268.79	5.59393	1.2e-05	-11.3306	0.002268	-6.08886	0.222587	0.18692	10.3208	2.33416	-7.92682	3687	-8	0	0	0	0	0	0	0	0	0	0	0	0	1	0	0	0	0	0	1
2007	78	0	0	0	0.608427	-0.496879	268.78	5.59389	1.3e-05	-11.2506	0.021765	-3.82745	0.040974	0.18907	9.92163	2.29472	-8.16012	3239	-7	0	0	0	0	0	0	0	0	0	0	0	0	1	0	0	0	0	0	1
2008	78	0	0	0	0.609117	-0.495746	268.77	5.59386	1.6e-05	-11.0429	0.025621	-3.66434	0.166087	0.20437	10.7507	2.37497	-8.28387	3161	-6	0	0	0	0	0	0	0	0	0	0	0	0	1	0	0	0	0	0	1
2009	78	0	0	0	0.641237	-0.444356	269.88	5.59798	1.7e-05	-10.9823	0.030563	-3.48796	-0.006531	0.23234	12.1955	2.50107	-8.50072	3049	-5	0	0	0	0	0	0	0	0	0	0	0	0	1	0	0	0	0	0	1
2010	78	0	0	0	0.700958	-0.355308	270.71	5.60105	1.8e-05	-10.9251	0.032941	-3.41304	0.297413	0.24005	12.2187	2.50297	-8.55274	3230	-4	0	0	0	0	0	0	0	0	0	0	0	0	1	0	0	0	0	0	1
2011	78	0	0	0	0.73733	-0.30472	271.9	5.60543	1.2e-05	-11.3306	0.034521	-3.36619	0.160004	0.23498	11.7219	2.46146	-8.55131	3538	-3	0	0	0	0	0	0	0	0	0	0	0	0	1	0	0	0	0	0	1
2012	78	0	0	0	0.771354	-0.259607	271.4	5.60359	1.4e-05	-11.1765	0.043518	-3.13458	0.350392	0.24158	12.4756	2.52378	-8.727	3385	-2	0	0	0	0	0	0	0	0	0	0	0	0	1	0	0	0	0	0	1
2013	78	0	0	0	0.80597	-0.215709	271.8	5.60507	1.6e-05	-11.0429	0.037395	-3.28622	0.424828	0.22803	12.9716	2.56276	-8.73726	3701	-1	0	0	0	0	0	0	0	0	0	0	0	0	1	0	0	0	0	0	1
2014	78	0	1	0	0.919641	-0.0837719	272.1	5.60617	1.8e-05	-10.9251	0.038068	-3.26838	0.652592	0.24649	14.3004	2.66029	-8.76862	3962	0	0	0	0	0	0	0	0	0	0	0	0	0	1	0	0	0	0	0	1
2015	78	0	1	0	0.951126	-0.0501091	271.67	5.60459	2.2e-05	-10.7245	0.035185	-3.34714	0.507399	0.25584	14.7095	2.6885	-8.75418	4277	1	0	0	0	0	0	0	0	0	0	0	0	0	1	0	0	0	0	0	1
2016	78	0	1	0	0.97602	-0.0242726	272	5.6058	3.1e-05	-10.3815	0.037141	-3.29303	0.941467	0.26433	14.9339	2.70363	-8.66989	5058	2	0	0	0	0	0	0	0	0	0	0	0	0	1	0	0	0	0	0	1
2017	78	0	1	0	0.977602	-0.0226531	271	5.60212	0.000111	-9.10598	0.032726	-3.41959	0.754619	0.29659	14.3753	2.66551	-8.70802	4918	3	0	0	0	0	0	0	0	0	0	0	0	0	1	0	0	0	0	0	1
2018	78	0	1	0	0.979098	-0.0211232	271	5.60212	0.000141	-8.86675	0.040401	-3.2089	1.25533	0.31547	13.1441	2.57597	-8.69019	4970	4	0	0	0	0	0	0	0	0	0	0	0	0	1	0	0	0	0	0	1
2019	78	0	1	0	0.988678	-0.0113862	270	5.59842	0.000165	-8.70956	0.039271	-3.23727	0.910276	0.33822	11.4235	2.43567	-8.90099	4104	5	0	0	0	0	0	0	0	0	0	0	0	0	1	0	0	0	0	0	1
2020	78	0	1	0	1.04625	0.0452171	269	5.59471	0.000175	-8.65072	0.033125	-3.40747	1.52904	0.34874	12.3322	2.51221	-8.71699	5024	6	0	0	0	0	0	0	0	0	0	0	0	0	1	0	0	0	0	0	1
2021	78	0	1	0	0.985835	-0.0142667	268	5.59099	0.000195	-8.54251	0.026383	-3.63504	1.40813	0.34874	12.725	2.54357	-8.63159	5885	7	0	0	0	0	0	0	0	0	0	0	0	0	1	0	0	0	0	0	1
2006	79	0	0	0	0.549469	-0.598802	503.6	6.22178	2.4e-05	-10.6375	0.001696	-6.37948	-0.020414	0.14451	7.67007	2.03733	-9.21562	997	-8	0	0	0	0	0	0	0	0	0	0	0	0	1	0	0	0	0	0	1
2007	79	0	0	0	0.569785	-0.562496	500.7	6.21601	2.4e-05	-10.6375	0.019455	-3.93965	0.165143	0.1511	9.41836	2.24266	-9.1058	1253	-7	0	0	0	0	0	0	0	0	0	0	0	0	1	0	0	0	0	0	1
2008	79	0	0	0	0.589239	-0.528923	500.89	6.21639	1.7e-05	-10.9823	0.021523	-3.83863	0.232235	0.1603	11.8269	2.47037	-8.95932	1593	-6	0	0	0	0	0	0	0	0	0	0	0	0	1	0	0	0	0	0	1
2009	79	0	0	0	0.619408	-0.478991	503.98	6.22254	1.7e-05	-10.9823	0.021439	-3.84254	0.159524	0.16207	15.7648	2.75778	-8.9359	1960	-5	0	0	0	0	0	0	0	0	0	0	0	0	1	0	0	0	0	0	1
2010	79	0	0	0	0.684986	-0.378356	504.65	6.22386	1.9e-05	-10.8711	0.020312	-3.89654	0.26341	0.16563	21.1111	3.0498	-8.77266	2672	-4	0	0	0	0	0	0	0	0	0	0	0	0	1	0	0	0	0	0	1
2011	79	0	0	0	0.717963	-0.331337	507.1	6.22871	1.9e-05	-10.8711	0.020152	-3.90445	0.103054	0.16723	28.9123	3.36427	-8.61251	3488	-3	0	0	0	0	0	0	0	0	0	0	0	0	1	0	0	0	0	0	1
2012	79	0	0	0	0.749529	-0.28831	506.4	6.22733	1.9e-05	-10.8711	0.019339	-3.94563	0.627859	0.16954	27.5902	3.31746	-8.73819	3438	-2	0	0	0	0	0	0	0	0	0	0	0	0	1	0	0	0	0	0	1
2013	79	0	0	0	0.77937	-0.24927	507.8	6.23009	2e-05	-10.8198	0.022424	-3.79762	0.5011	0.17831	19.9871	2.99509	-8.86674	3340	-1	0	0	0	0	0	0	0	0	0	0	0	0	1	0	0	0	0	0	1
2014	79	0	1	0	0.862589	-0.147816	508.5	6.23147	1.8e-05	-10.9251	0.020612	-3.88188	0.4654	0.16503	21.2198	3.05494	-9.00464	3243	0	0	0	0	0	0	0	0	0	0	0	0	0	1	0	0	0	0	0	1
2015	79	0	1	0	0.915496	-0.0882894	507.85	6.23019	2.9e-05	-10.4482	0.026076	-3.64674	1.12165	0.17226	22.0956	3.09538	-9.09493	3203	1	0	0	0	0	0	0	0	0	0	0	0	0	1	0	0	0	0	0	1
2016	79	0	1	0	0.996819	-0.0031863	508	6.23048	6.6e-05	-9.62585	0.025951	-3.65155	1.01344	0.17779	22.3346	3.10614	-9.15845	3320	2	0	0	0	0	0	0	0	0	0	0	0	0	1	0	0	0	0	0	1
2017	79	0	1	0	0.989353	-0.0107039	505	6.22456	8.5e-05	-9.37286	0.027953	-3.57723	1.24668	0.17809	23.2879	3.14794	-9.24027	3417	3	0	0	0	0	0	0	0	0	0	0	0	0	1	0	0	0	0	0	1
2018	79	0	1	0	0.983421	-0.0167182	503	6.22059	9.5e-05	-9.26163	0.028408	-3.56108	0.939171	0.17722	21.954	3.08895	-9.19458	3785	4	0	0	0	0	0	0	0	0	0	0	0	0	1	0	0	0	0	0	1
2019	79	0	1	0	0.91648	-0.0872146	501	6.21661	0.000129	-8.9557	0.02987	-3.5109	1.01171	0.19016	21.2416	3.05596	-9.15081	3976	5	0	0	0	0	0	0	0	0	0	0	0	0	1	0	0	0	0	0	1
2020	79	0	1	0	0.970102	-0.0303536	497	6.20859	0.000378	-7.88062	0.018381	-3.99644	1.28338	0.18998	21.1733	3.05274	-9.1957	3919	6	0	0	0	0	0	0	0	0	0	0	0	0	1	0	0	0	0	0	1
2021	79	0	1	0	0.955221	-0.0458127	493	6.20051	0.000419	-7.77764	0.02376	-3.73975	1.60859	0.18998	20.1113	3.00128	-9.28604	3869	7	0	0	0	0	0	0	0	0	0	0	0	0	1	0	0	0	0	0	1
2006	80	0	0	0	0.704282	-0.350577	529.47	6.27188	4.2e-05	-10.0778	0.000354	-7.94621	-0.187282	0.15101	25.0887	3.22242	-9.13856	488	-8	0	0	0	0	0	0	0	0	0	0	0	0	1	0	0	1	0	0	1
2007	80	0	0	0	0.696172	-0.362158	531.53	6.27576	4.4e-05	-10.0313	0.011541	-4.46185	-0.129509	0.16727	22.883	3.13039	-9.10065	568	-7	0	0	0	0	0	0	0	0	0	0	0	0	1	0	0	1	0	0	1
2008	80	0	0	0	0.707788	-0.34561	534.58	6.28148	5.2e-05	-9.86427	0.014033	-4.26634	-0.025401	0.17907	21.7848	3.08121	-9.10024	650	-6	0	0	0	0	0	0	0	0	0	0	0	0	1	0	0	1	0	0	1
2009	80	0	0	0	0.742765	-0.297376	540.6	6.29268	5.5e-05	-9.80818	0.018435	-3.9935	0.012229	0.16926	21.6048	3.07292	-9.19503	753	-5	0	0	0	0	0	0	0	0	0	0	0	0	1	0	0	1	0	0	1
2010	80	0	0	0	0.830335	-0.185926	546.28	6.30313	5e-05	-9.90349	0.018962	-3.96532	-0.126197	0.18699	18.7231	2.92976	-9.11551	985	-4	0	0	0	0	0	0	0	0	0	0	0	0	1	0	0	1	0	0	1
2011	80	0	0	0	0.808254	-0.212878	555.1	6.31915	3.8e-05	-10.1779	0.020864	-3.86973	0.148273	0.19579	15.6532	2.75067	-9.05395	1223	-3	0	0	0	0	0	0	0	0	0	0	0	0	1	0	0	1	0	0	1
2012	80	0	0	0	0.806794	-0.214687	560.3	6.32847	4e-05	-10.1266	0.026333	-3.63693	0.257773	0.20432	14.5741	2.67925	-9.09398	1357	-2	0	0	0	0	0	0	0	0	0	0	0	0	1	0	0	1	0	0	1
2013	80	0	0	0	0.803975	-0.218187	572.1	6.34931	4.1e-05	-10.1019	0.029644	-3.5185	0.601702	0.11942	13.6778	2.61577	-9.11948	1472	-1	0	0	0	0	0	0	0	0	0	0	0	0	1	0	0	1	0	0	1
2014	80	0	1	0	0.804717	-0.217265	580.7	6.36423	4.7e-05	-9.96536	0.028421	-3.56063	0.738953	0.13699	14.1197	2.64757	-9.18236	1555	0	0	0	0	0	0	0	0	0	0	0	0	0	1	0	0	1	0	0	1
2015	80	0	1	0	0.811173	-0.209274	586.28	6.3738	4.7e-05	-9.96536	0.021292	-3.84942	0.62358	0.1541	14.9639	2.70564	-9.14582	1755	1	0	0	0	0	0	0	0	0	0	0	0	0	1	0	0	1	0	0	1
2016	80	0	1	0	0.820994	-0.19724	592	6.38351	6.6e-05	-9.62585	0.020326	-3.89585	1.26563	0.17443	15.3029	2.72804	-9.21188	1804	2	0	0	0	0	0	0	0	0	0	0	0	0	1	0	0	1	0	0	1
2017	80	0	1	0	0.870529	-0.138655	591	6.38182	7.3e-05	-9.52505	0.017671	-4.03583	0.874603	0.17936	15.2644	2.72552	-9.25494	1853	3	0	0	0	0	0	0	0	0	0	0	0	0	1	0	0	1	0	0	1
2018	80	0	1	0	0.91466	-0.0892024	591	6.38182	0.000118	-9.04483	0.027093	-3.60848	0.83667	0.17785	14.3613	2.66453	-9.27124	1888	4	0	0	0	0	0	0	0	0	0	0	0	0	1	0	0	1	0	0	1
2019	80	0	1	0	1.09525	0.0909818	592	6.38351	5e-05	-9.90349	0.029343	-3.5287	1.27547	0.19542	14.0481	2.64249	-9.35609	1955	5	0	0	0	0	0	0	0	0	0	0	0	0	1	0	0	1	0	0	1
2020	80	0	1	0	1.13672	0.128148	591.5	6.38266	0.000171	-8.67385	0.02684	-3.61786	1.53449	0.22639	14.0488	2.64254	-9.43873	1887	6	0	0	0	0	0	0	0	0	0	0	0	0	1	0	0	1	0	0	1
2021	80	0	1	0	1.08693	0.0833535	591	6.38182	0.00019	-8.56849	0.030054	-3.50476	1.63065	0.22639	14.5232	2.67575	-9.3939	2144	7	0	0	0	0	0	0	0	0	0	0	0	0	1	0	0	1	0	0	1
2006	81	1	0	0	0.894841	-0.111109	666.31	6.50176	8.3e-06	-11.6992	0.004366	-5.43391	-0.177089	0.19678	9.1876	2.21785	-8.75082	5449	-8	0	0	0	0	0	0	0	0	0	0	0	0	1	0	0	0	0	1	1
2007	81	1	0	0	0.913893	-0.090042	672.35	6.51078	8.4e-06	-11.6873	0.036209	-3.31845	0.353636	0.19908	9.1027	2.20857	-8.88633	5329	-7	0	0	0	0	0	0	0	0	0	0	0	0	1	0	0	0	0	1	1
2008	81	1	0	0	0.926356	-0.0764969	677.64	6.51862	1.1e-05	-11.4176	0.044198	-3.11908	-0.145986	0.19896	9.54239	2.25574	-8.92906	5741	-6	1	0	0	0	0	0	0	0	0	0	0	0	1	0	0	0	0	1	1
2009	81	1	0	0	1.05136	0.0500883	683.38	6.52705	1.1e-05	-11.4176	0.045009	-3.10089	-0.246143	0.19508	9.53089	2.25454	-8.95385	6055	-5	0	1	0	0	0	0	0	0	0	0	0	0	1	0	0	0	0	1	1
2010	81	1	0	0	1.01841	0.0182387	689.12	6.53542	1.1e-05	-11.4176	0.0468	-3.06187	0.192238	0.19605	9.07211	2.2052	-9.0022	6291	-4	0	0	1	0	0	0	0	0	0	0	0	0	1	0	0	0	0	1	1
2011	81	1	0	0	1.04055	0.0397485	695.7	6.54492	1.1e-05	-11.4176	0.046719	-3.0636	0.100932	0.19675	9.13677	2.21231	-8.92986	7481	-3	0	0	0	1	0	0	0	0	0	0	0	0	1	0	0	0	0	1	1
2012	81	1	0	0	1.11247	0.106583	700.5	6.5518	1.2e-05	-11.3306	0.051111	-2.97376	0.443705	0.20633	9.83044	2.28548	-9.10847	6966	-2	0	0	0	0	1	0	0	0	0	0	0	0	1	0	0	0	0	1	1
2013	81	1	0	0	1.20597	0.187283	706.6	6.56046	1.2e-05	-11.3306	0.054059	-2.91768	0.298881	0.21266	9.69836	2.27196	-9.14058	7195	-1	0	0	0	0	0	0	0	0	0	0	0	0	1	0	0	0	0	1	1
2014	81	1	1	1	1.32272	0.27969	715.8	6.5734	1.2e-05	-11.3306	0.054525	-2.9091	1.24985	0.24208	8.81733	2.17672	-9.24834	7161	0	0	0	0	0	0	1	0	0	0	0	0	0	1	0	0	0	0	1	1
2015	81	1	1	1	1.49756	0.403835	723.55	6.58417	1.6e-05	-11.0429	0.058192	-2.84401	0.816156	0.25837	9.93031	2.29559	-9.29321	7426	1	0	0	0	0	0	0	1	0	0	0	0	0	1	0	0	0	0	1	1
2016	81	1	1	1	1.67188	0.513951	736	6.60123	2.5e-05	-10.5966	0.053349	-2.9309	0.847261	0.27279	10.4407	2.34571	-9.24832	8654	2	0	0	0	0	0	0	0	1	0	0	0	0	1	0	0	0	0	1	1
2017	81	1	1	1	1.78571	0.579814	754	6.62539	3.8e-05	-10.1779	0.059915	-2.81483	1.17069	0.30406	8.9652	2.19335	-9.38489	8175	3	0	0	0	0	0	0	0	0	1	0	0	0	1	0	0	0	0	1	1
2018	81	1	1	1	1.8883	0.635676	774	6.65157	5.8e-05	-9.75507	0.068843	-2.67593	1.09236	0.31348	8.57114	2.1484	-9.39994	8352	4	0	0	0	0	0	0	0	0	0	1	0	0	1	0	0	0	0	1	1
2019	81	1	1	1	2.08672	0.735595	795	6.67834	0.000122	-9.01149	0.075883	-2.57856	1.40438	0.34807	9.47448	2.2486	-9.52031	8357	5	0	0	0	0	0	0	0	0	0	0	1	0	1	0	0	0	0	1	1
2020	81	1	1	1	2.2733	0.821234	815	6.70319	0.000252	-8.28608	0.069734	-2.66307	1.58356	0.36843	10.0272	2.3053	-9.54416	8562	6	0	0	0	0	0	0	0	0	0	0	0	1	1	0	0	0	0	1	1
2021	81	1	1	1	2.23853	0.805822	835	6.72743	0.00028	-8.18072	0.075113	-2.58876	1.48836	0.36843	8.42566	2.13128	-9.65217	8197	7	0	0	0	0	0	0	0	0	0	0	0	0	1	0	0	0	0	1	1
2006	82	1	0	0	0.727174	-0.31859	560.45	6.32874	4.7e-06	-12.268	0.004008	-5.51946	-0.181335	0.18548	10.1101	2.31353	-8.71206	4731	-8	0	0	0	0	0	0	0	0	0	0	0	0	1	0	0	0	0	0	1
2007	82	1	0	0	0.729065	-0.315993	564.56	6.33605	6.2e-06	-11.991	0.041095	-3.19187	0.204118	0.19542	10.6445	2.36504	-8.68266	5473	-7	0	0	0	0	0	0	0	0	0	0	0	0	1	0	0	0	0	0	1
2008	82	1	0	0	0.728388	-0.316921	568.09	6.34228	7.4e-06	-11.814	0.035298	-3.34393	0.119739	0.20308	11.4487	2.43788	-8.62086	6478	-6	1	0	0	0	0	0	0	0	0	0	0	0	1	0	0	0	0	0	1
2009	82	1	0	0	0.755132	-0.280863	571.02	6.34743	7.8e-06	-11.7614	0.033528	-3.39537	-0.122856	0.21146	11.9546	2.48112	-8.59118	7405	-5	0	1	0	0	0	0	0	0	0	0	0	0	1	0	0	0	0	0	1
2010	82	1	0	0	0.722122	-0.325561	574.08	6.35277	9.1e-06	-11.6072	0.036863	-3.30055	0.346622	0.21362	11.6742	2.45738	-8.54226	8648	-4	0	0	1	0	0	0	0	0	0	0	0	0	1	0	0	0	0	0	1
2011	82	1	0	0	0.732815	-0.310862	576.4	6.3568	6.6e-06	-11.9284	0.037501	-3.28339	0.21358	0.21215	11.9832	2.4835	-8.4579	10353	-3	0	0	0	1	0	0	0	0	0	0	0	0	1	0	0	0	0	0	1
2012	82	1	0	0	0.795246	-0.229104	577.7	6.35905	6.9e-06	-11.884	0.039119	-3.24115	0.265505	0.22541	11.7726	2.46578	-8.47472	11076	-2	0	0	0	0	1	0	0	0	0	0	0	0	1	0	0	0	0	0	1
2013	82	1	0	0	0.831397	-0.184648	580.2	6.36337	7.4e-06	-11.814	0.039979	-3.2194	0.305089	0.2388	11.8655	2.47363	-8.50228	11639	-1	0	0	0	0	0	0	0	0	0	0	0	0	1	0	0	0	0	0	1
2014	82	1	1	1	0.842639	-0.171217	583.8	6.36956	8.5e-06	-11.6754	0.042785	-3.15157	0.472644	0.25356	12.2444	2.50507	-8.52436	12210	0	0	0	0	0	0	1	0	0	0	0	0	0	1	0	0	0	0	0	1
2015	82	1	1	1	0.883594	-0.123758	586.57	6.37429	9.8e-06	-11.5331	0.037768	-3.27629	0.571454	0.27423	12.0311	2.4875	-8.52466	12754	1	0	0	0	0	0	0	1	0	0	0	0	0	1	0	0	0	0	0	1
2016	82	1	1	1	0.881848	-0.125735	591	6.38182	2.4e-05	-10.6375	0.043919	-3.12541	1.43675	0.30292	10.8131	2.38076	-8.53313	13585	2	0	0	0	0	0	0	0	1	0	0	0	0	1	0	0	0	0	0	1
2017	82	1	1	1	0.889455	-0.117146	597	6.39192	3.9e-05	-10.1519	0.041676	-3.17783	0.848571	0.32019	7.57872	2.02535	-8.70911	12548	3	0	0	0	0	0	0	0	0	1	0	0	0	1	0	0	0	0	0	1
2018	82	1	1	1	0.89561	-0.110251	603	6.40192	6.2e-05	-9.68838	0.049096	-3.01398	1.09005	0.33313	7.29157	1.98672	-8.80425	12053	4	0	0	0	0	0	0	0	0	0	1	0	0	1	0	0	0	0	0	1
2019	82	1	1	1	1.01679	0.0166486	608	6.41017	7.4e-05	-9.51145	0.070229	-2.65599	1.49619	0.36712	7.69847	2.04102	-9.08917	10027	5	0	0	0	0	0	0	0	0	0	0	1	0	1	0	0	0	0	0	1
2020	82	1	1	1	1.11963	0.113002	613	6.41836	0.00012	-9.02802	0.064632	-2.73905	1.38362	0.43037	7.68387	2.03912	-9.15407	9744	6	0	0	0	0	0	0	0	0	0	0	0	1	1	0	0	0	0	0	1
2021	82	1	1	1	1.03504	0.0344439	618	6.42649	0.000134	-8.91767	0.067492	-2.69575	1.06906	0.43037	7.53099	2.01903	-9.33534	9069	7	0	0	0	0	0	0	0	0	0	0	0	0	1	0	0	0	0	0	1
2006	83	1	0	0	0.760635	-0.273601	756.48	6.62868	1.4e-05	-11.1765	0.005942	-5.12571	-0.09128	0.15898	12.9167	2.55852	-9.26314	1743	-8	0	0	0	0	0	0	0	0	0	0	0	0	1	0	0	0	0	0	1
2007	83	1	0	0	0.786386	-0.240307	764.57	6.63931	1.8e-05	-10.9251	0.023521	-3.74986	-0.207862	0.17059	14.0514	2.64272	-9.23144	1987	-7	0	0	0	0	0	0	0	0	0	0	0	0	1	0	0	0	0	0	1
2008	83	1	0	0	0.824416	-0.19308	771.99	6.64897	1.9e-05	-10.8711	0.022404	-3.79852	0.003906	0.17891	15.8502	2.76318	-9.196	2229	-6	1	0	0	0	0	0	0	0	0	0	0	0	1	0	0	0	0	0	1
2009	83	1	0	0	0.861923	-0.148589	779.11	6.65815	1.9e-05	-10.8711	0.02263	-3.78848	-0.029629	0.16803	16.0471	2.77553	-9.18381	2390	-5	0	1	0	0	0	0	0	0	0	0	0	0	1	0	0	0	0	0	1
2010	83	1	0	0	0.846271	-0.166915	786.8	6.66797	1.6e-05	-11.0429	0.021459	-3.84161	0.336165	0.18883	15.4678	2.73876	-9.18825	2568	-4	0	0	1	0	0	0	0	0	0	0	0	0	1	0	0	0	0	0	1
2011	83	1	0	0	0.880217	-0.127586	798.4	6.68261	2.5e-05	-10.5966	0.019761	-3.92405	0.185916	0.18995	16.2048	2.7853	-9.17199	2860	-3	0	0	0	1	0	0	0	0	0	0	0	0	1	0	0	0	0	0	1
2012	83	1	0	0	0.918614	-0.0848894	800.2	6.68486	2.7e-05	-10.5197	0.02193	-3.8199	0.264139	0.18641	17.6174	2.86889	-9.21329	2950	-2	0	0	0	0	1	0	0	0	0	0	0	0	1	0	0	0	0	0	1
2013	83	1	0	0	0.929281	-0.0733442	807.2	6.69357	2.9e-05	-10.4482	0.022813	-3.78043	0.21414	0.20377	18.3353	2.90883	-9.29828	2949	-1	0	0	0	0	0	0	0	0	0	0	0	0	1	0	0	0	0	0	1
2014	83	1	1	1	1.0619	0.0600635	813.7	6.70159	2.9e-05	-10.4482	0.023116	-3.76723	0.811561	0.21705	20.1949	3.00543	-9.3575	3001	0	0	0	0	0	0	1	0	0	0	0	0	0	1	0	0	0	0	0	1
2015	83	1	1	1	1.21918	0.198177	811.21	6.69853	2.7e-05	-10.5197	0.021065	-3.86014	0.863093	0.22906	22.3238	3.10566	-9.40939	3038	1	0	0	0	0	0	0	1	0	0	0	0	0	1	0	0	0	0	0	1
2016	83	1	1	1	1.367	0.312618	818	6.70686	6.7e-05	-9.61082	0.020113	-3.90639	0.731658	0.22827	20.9376	3.04155	-9.47365	3115	2	0	0	0	0	0	0	0	1	0	0	0	0	1	0	0	0	0	0	1
2017	83	1	1	1	1.41879	0.349804	825	6.71538	8.4e-05	-9.38469	0.020696	-3.87782	1.09691	0.23332	19.4946	2.97014	-9.45576	3270	3	0	0	0	0	0	0	0	0	1	0	0	0	1	0	0	0	0	0	1
2018	83	1	1	1	1.46441	0.381454	829	6.72022	0.000142	-8.85968	0.020882	-3.86887	1.19438	0.26674	17.8528	2.88216	-9.54341	3217	4	0	0	0	0	0	0	0	0	0	1	0	0	1	0	0	0	0	0	1
2019	83	1	1	1	1.29528	0.258725	832	6.72383	0.000215	-8.44487	0.021703	-3.83031	1.32257	0.25606	17.7971	2.87904	-9.52901	3560	5	0	0	0	0	0	0	0	0	0	0	1	0	1	0	0	0	0	0	1
2020	83	1	1	1	1.368	0.31335	832.5	6.72443	0.00022	-8.42188	0.027039	-3.61048	1.41776	0.26233	16.941	2.82974	-9.61202	3413	6	0	0	0	0	0	0	0	0	0	0	0	1	1	0	0	0	0	0	1
2021	83	1	1	1	1.32517	0.281542	833	6.72503	0.000245	-8.31425	0.030597	-3.48685	1.36142	0.26233	16.3671	2.79527	-9.53815	3848	7	0	0	0	0	0	0	0	0	0	0	0	0	1	0	0	0	0	0	1
2006	84	1	0	0	0.559059	-0.5815	335.55	5.81577	9.1e-06	-11.6072	0.010094	-4.59581	-0.120329	0.089619	19.5527	2.97312	-8.23176	3583	-8	0	0	0	0	0	0	0	0	0	0	0	0	1	0	0	0	0	1	0
2007	84	1	0	0	0.567017	-0.567366	336.81	5.81952	8.7e-06	-11.6522	0.038568	-3.25533	0.009101	0.094294	18.5658	2.92132	-8.46058	3154	-7	0	0	0	0	0	0	0	0	0	0	0	0	1	0	0	0	0	1	0
2008	84	1	0	0	0.575347	-0.552782	338.07	5.82325	8.9e-06	-11.6295	0.038433	-3.25884	-0.3132	0.10018	19.2046	2.95515	-8.53888	3220	-6	1	0	0	0	0	0	0	0	0	0	0	0	1	0	0	0	0	1	0
2009	84	1	0	0	0.627414	-0.466149	339.6	5.82777	9.7e-06	-11.5434	0.036624	-3.30705	0.025825	0.10195	20.2225	3.0068	-8.61671	3198	-5	0	1	0	0	0	0	0	0	0	0	0	0	1	0	0	0	0	1	0
2010	84	1	0	0	0.622253	-0.474409	341.6	5.83364	1.5e-05	-11.1075	0.037858	-3.27391	0.15573	0.099181	19.459	2.96831	-8.73954	3163	-4	0	0	1	0	0	0	0	0	0	0	0	0	1	0	0	0	0	1	0
2011	84	1	0	0	0.648554	-0.433009	343.1	5.83802	1.2e-05	-11.3306	0.039384	-3.2344	0.250133	0.10687	17.2407	2.84728	-8.73072	3482	-3	0	0	0	1	0	0	0	0	0	0	0	0	1	0	0	0	0	1	0
2012	84	1	0	0	0.708619	-0.344438	344.5	5.84209	1.3e-05	-11.2506	0.040105	-3.21625	0.369556	0.11446	16.4182	2.79839	-8.80725	3488	-2	0	0	0	0	1	0	0	0	0	0	0	0	1	0	0	0	0	1	0
2013	84	1	0	0	0.732774	-0.310917	345.9	5.84615	1.4e-05	-11.1765	0.039743	-3.22532	0.321006	0.11378	17.5653	2.86592	-8.86016	3593	-1	0	0	0	0	0	0	0	0	0	0	0	0	1	0	0	0	0	1	0
2014	84	1	1	1	0.768577	-0.263215	348.1	5.85249	1.3e-05	-11.2506	0.042063	-3.16859	0.854038	0.11787	17.9977	2.89025	-8.88857	3737	0	0	0	0	0	0	1	0	0	0	0	0	0	1	0	0	0	0	1	0
2015	84	1	1	1	0.825699	-0.191525	349.48	5.85645	1.5e-05	-11.1075	0.038567	-3.25536	0.8485	0.11694	17.8686	2.88305	-8.90297	3840	1	0	0	0	0	0	0	1	0	0	0	0	0	1	0	0	0	0	1	0
2016	84	1	1	1	0.852862	-0.159157	352	5.86363	3.6e-05	-10.232	0.040561	-3.20495	0.736695	0.11796	17.6375	2.87003	-8.88204	4261	2	0	0	0	0	0	0	0	1	0	0	0	0	1	0	0	0	0	1	0
2017	84	1	1	1	0.830015	-0.186312	356	5.87493	4.4e-05	-10.0313	0.040937	-3.19572	0.940913	0.13347	17.1282	2.84073	-9.00631	4149	3	0	0	0	0	0	0	0	0	1	0	0	0	1	0	0	0	0	1	0
2018	84	1	1	1	0.812512	-0.207625	360	5.8861	5.4e-05	-9.82653	0.040533	-3.20564	1.19843	0.14939	16.1407	2.78134	-9.02052	4402	4	0	0	0	0	0	0	0	0	0	1	0	0	1	0	0	0	0	1	0
2019	84	1	1	1	0.814739	-0.204887	364	5.89715	8.3e-05	-9.39667	0.043082	-3.14465	0.931566	0.1659	16.6334	2.81141	-8.987	4976	5	0	0	0	0	0	0	0	0	0	0	1	0	1	0	0	0	0	1	0
2020	84	1	1	1	0.882704	-0.124765	368	5.90808	0.000191	-8.56324	0.047754	-3.04169	1.42956	0.21158	16.0918	2.77831	-9.04775	4812	6	0	0	0	0	0	0	0	0	0	0	0	1	1	0	0	0	0	1	0
2021	84	1	1	1	0.802024	-0.220617	372	5.91889	0.000212	-8.45892	0.049031	-3.0153	1.4403	0.21158	15.0497	2.71136	-9.2588	4263	7	0	0	0	0	0	0	0	0	0	0	0	0	1	0	0	0	0	1	0
2006	85	0	0	0	0.598111	-0.513979	257.89	5.55253	1.7e-05	-10.9823	0.005817	-5.14697	0.016183	0.17867	13.4467	2.59873	-7.96532	2643	-8	0	0	0	0	0	0	0	0	0	0	0	0	1	0	0	1	0	0	0
2007	85	0	0	0	0.610199	-0.49397	257.8	5.55218	2e-05	-10.8198	0.033849	-3.38585	0.108365	0.16736	13.0463	2.5685	-8.39657	1892	-7	0	0	0	0	0	0	0	0	0	0	0	0	1	0	0	1	0	0	0
2008	85	0	0	0	0.604359	-0.503587	258.5	5.5549	2.2e-05	-10.7245	0.03258	-3.42406	0.37088	0.18252	12.9978	2.56478	-8.47541	1956	-6	0	0	0	0	0	0	0	0	0	0	0	0	1	0	0	1	0	0	0
2009	85	0	0	0	0.66806	-0.403378	259.17	5.55748	1.7e-05	-10.9823	0.029942	-3.50849	-0.122212	0.18668	13.4589	2.59964	-8.53076	2002	-5	0	0	0	0	0	0	0	0	0	0	0	0	1	0	0	1	0	0	0
2010	85	0	0	0	0.674859	-0.393252	259.98	5.5606	2e-05	-10.8198	0.028893	-3.54416	0.479774	0.18505	13.1238	2.57443	-8.61323	2031	-4	0	0	0	0	0	0	0	0	0	0	0	0	1	0	0	1	0	0	0
2011	85	0	0	0	0.716862	-0.332872	261.1	5.5649	2.5e-05	-10.5966	0.030153	-3.50147	0.488727	0.18401	12.7836	2.54816	-8.37348	2826	-3	0	0	0	0	0	0	0	0	0	0	0	0	1	0	0	1	0	0	0
2012	85	0	0	0	0.739204	-0.302181	261.4	5.56605	2.6e-05	-10.5574	0.03096	-3.47506	0.562832	0.17405	12.756	2.546	-8.68431	2271	-2	0	0	0	0	0	0	0	0	0	0	0	0	1	0	0	1	0	0	0
2013	85	0	0	0	0.759932	-0.274526	262.5	5.57025	2.7e-05	-10.5197	0.035882	-3.32752	0.554192	0.17723	12.717	2.54294	-8.70989	2392	-1	0	0	0	0	0	0	0	0	0	0	0	0	1	0	0	1	0	0	0
2014	85	0	1	0	0.837314	-0.177556	263.8	5.57519	2.7e-05	-10.5197	0.031088	-3.47093	1.06047	0.1831	13.412	2.59615	-8.75333	2496	0	0	0	0	0	0	0	0	0	0	0	0	0	1	0	0	1	0	0	0
2015	85	0	1	0	0.910881	-0.093343	263.71	5.57485	2.5e-05	-10.5966	0.030665	-3.48463	0.678008	0.18696	13.1695	2.5779	-8.75652	2634	1	0	0	0	0	0	0	0	0	0	0	0	0	1	0	0	1	0	0	0
2016	85	0	1	0	0.96177	-0.0389798	265	5.57973	3.5e-05	-10.2602	0.032297	-3.43278	0.976681	0.19236	12.6274	2.53587	-8.50242	3684	2	0	0	0	0	0	0	0	0	0	0	0	0	1	0	0	1	0	0	0
2017	85	0	1	0	1.00085	0.0008496	266	5.5835	4.5e-05	-10.0089	0.034757	-3.35937	0.761772	0.19571	11.4602	2.43888	-8.76109	2997	3	0	0	0	0	0	0	0	0	0	0	0	0	1	0	0	1	0	0	0
2018	85	0	1	0	1.03459	0.0340013	267	5.58725	5.3e-05	-9.84522	0.039693	-3.22658	1.22187	0.18642	11.7101	2.46045	-8.77865	3129	4	0	0	0	0	0	0	0	0	0	0	0	0	1	0	0	1	0	0	0
2019	85	0	1	0	0.873385	-0.135378	268	5.59099	6.5e-05	-9.64112	0.040086	-3.21673	1.05999	0.21452	12.4296	2.52008	-8.72034	3777	5	0	0	0	0	0	0	0	0	0	0	0	0	1	0	0	1	0	0	0
2020	85	0	1	0	0.927636	-0.0751163	268.5	5.59285	0.000179	-8.62813	0.040265	-3.21227	1.31143	0.22407	11.9493	2.48067	-8.72977	3842	6	0	0	0	0	0	0	0	0	0	0	0	0	1	0	0	1	0	0	0
2021	85	0	1	0	0.874536	-0.134062	269	5.59471	0.000199	-8.5222	0.042991	-3.14676	1.59834	0.22407	12.4682	2.52318	-8.9177	3439	7	0	0	0	0	0	0	0	0	0	0	0	0	1	0	0	1	0	0	0
2006	86	0	0	0	0.555739	-0.587457	435.5	6.0765	1.4e-05	-11.1765	0.008586	-4.75762	-0.237813	0.087666	20.1789	3.00463	-8.47639	3495	-8	0	0	0	0	0	0	0	0	0	0	0	0	1	0	0	0	0	0	0
2007	86	0	0	0	0.559124	-0.581384	436.24	6.07819	1.5e-05	-11.1075	0.039537	-3.23052	0.02321	0.090244	28.6903	3.35656	-8.60465	3397	-7	0	0	0	0	0	0	0	0	0	0	0	0	1	0	0	0	0	0	0
2008	86	0	0	0	0.584713	-0.536634	437.06	6.08007	1.6e-05	-11.0429	0.042975	-3.14714	-0.021947	0.090559	29.8955	3.39771	-8.6252	3617	-6	0	0	0	0	0	0	0	0	0	0	0	0	1	0	0	0	0	0	0
2009	86	0	0	0	0.654041	-0.424586	437.74	6.08162	1.7e-05	-10.9823	0.045979	-3.07957	0.082085	0.084269	31.438	3.44802	-8.68655	3694	-5	0	0	0	0	0	0	0	0	0	0	0	0	1	0	0	0	0	0	0
2010	86	0	0	0	0.688671	-0.372992	438.91	6.08429	1.8e-05	-10.9251	0.043047	-3.14546	0.280165	0.09237	29.7292	3.39213	-8.73505	3861	-4	0	0	0	0	0	0	0	0	0	0	0	0	1	0	0	0	0	0	0
2011	86	0	0	0	0.722616	-0.324878	440	6.08678	1.7e-05	-10.9823	0.048673	-3.02263	0.160891	0.093801	32.5866	3.4839	-8.73368	4321	-3	0	0	0	0	0	0	0	0	0	0	0	0	1	0	0	0	0	0	0
2012	86	0	0	0	0.767827	-0.264191	440.8	6.08859	1.7e-05	-10.9823	0.047472	-3.04761	0.390212	0.091963	33.0595	3.49831	-8.81482	4376	-2	0	0	0	0	0	0	0	0	0	0	0	0	1	0	0	0	0	0	0
2013	86	0	0	0	0.794567	-0.229958	441.7	6.09063	1.7e-05	-10.9823	0.050857	-2.97874	0.462012	0.19127	9.21905	2.22127	-8.8705	4482	-1	0	0	0	0	0	0	0	0	0	0	0	0	1	0	0	0	0	0	0
2014	86	0	1	0	0.839468	-0.174987	443	6.09357	1.5e-05	-11.1075	0.053271	-2.93236	0.898697	0.19862	9.06162	2.20405	-8.9322	4552	0	0	0	0	0	0	0	0	0	0	0	0	0	1	0	0	0	0	0	0
2015	86	0	1	0	0.893955	-0.1121	443.11	6.09382	1.7e-05	-10.9823	0.049772	-3.0003	0.82731	0.20248	8.99722	2.19692	-8.95583	4624	1	0	0	0	0	0	0	0	0	0	0	0	0	1	0	0	0	0	0	0
2016	86	0	1	0	0.910344	-0.0939332	445	6.09807	3.6e-05	-10.232	0.050148	-2.99278	0.651615	0.20431	8.85492	2.18097	-8.97409	4819	2	0	0	0	0	0	0	0	0	0	0	0	0	1	0	0	0	0	0	0
2017	86	0	1	0	0.956435	-0.0445427	446	6.10032	6.2e-05	-9.68838	0.055482	-2.8917	1.00968	0.21678	6.38451	1.85387	-8.96636	5006	3	0	0	0	0	0	0	0	0	0	0	0	0	1	0	0	0	0	0	0
2018	86	0	1	0	0.998756	-0.001245	447	6.10256	9e-05	-9.3157	0.056719	-2.86965	1.24881	0.22745	5.78878	1.75592	-8.95706	5215	4	0	0	0	0	0	0	0	0	0	0	0	0	1	0	0	0	0	0	0
2019	86	0	1	0	1.01106	0.0109973	448	6.10479	0.000138	-8.88826	0.073171	-2.61496	1.01029	0.24784	6.00175	1.79205	-8.91357	5765	5	0	0	0	0	0	0	0	0	0	0	0	0	1	0	0	0	0	0	0
2020	86	0	1	0	1.13211	0.124082	447.5	6.10368	0.00023	-8.37743	0.04604	-3.07824	1.45321	0.28674	5.91416	1.77735	-8.89071	6132	6	0	0	0	0	0	0	0	0	0	0	0	0	1	0	0	0	0	0	0
2021	86	0	1	0	1.03452	0.0339365	447	6.10256	0.000255	-8.27425	0.049807	-2.9996	1.18421	0.28674	5.49652	1.70412	-9.15395	5062	7	0	0	0	0	0	0	0	0	0	0	0	0	1	0	0	0	0	0	0
2006	87	0	0	0	0.752317	-0.284597	456.8	6.12425	2.9e-05	-10.4482	0.005977	-5.11984	-0.091378	0.1009	36.7508	3.60416	-8.64092	2182	-8	0	0	0	0	0	0	0	0	0	0	0	0	1	0	0	0	0	0	1
2007	87	0	0	0	0.747648	-0.290823	459.19	6.12946	2.6e-05	-10.5574	0.037489	-3.28371	0.242563	0.10513	35.8356	3.57894	-9.23811	1340	-7	0	0	0	0	0	0	0	0	0	0	0	0	1	0	0	0	0	0	1
2008	87	0	0	0	0.763271	-0.270143	461.41	6.13429	2.7e-05	-10.5197	0.039519	-3.23097	0.078564	0.11364	37.2127	3.61665	-9.09716	1707	-6	0	0	0	0	0	0	0	0	0	0	0	0	1	0	0	0	0	0	1
2009	87	0	0	0	0.830728	-0.185453	463.68	6.13919	3.4e-05	-10.2891	0.037611	-3.28046	-0.018214	0.10383	38.6238	3.65387	-8.95897	2103	-5	0	0	0	0	0	0	0	0	0	0	0	0	1	0	0	0	0	0	1
2010	87	0	0	0	0.843404	-0.170309	466.65	6.14558	3.6e-05	-10.232	0.035706	-3.33244	0.08085	0.10813	37.0957	3.6135	-8.8597	2573	-4	0	0	0	0	0	0	0	0	0	0	0	0	1	0	0	0	0	0	1
2011	87	0	0	0	0.871967	-0.137004	469.1	6.15082	2.4e-05	-10.6375	0.035498	-3.33828	0.292588	0.10675	36.1826	3.58858	-8.6546	3450	-3	0	0	0	0	0	0	0	0	0	0	0	0	1	0	0	0	0	0	1
2012	87	0	0	0	0.915743	-0.0880197	470.6	6.15401	2.5e-05	-10.5966	0.038318	-3.26184	0.502833	0.10537	36.5489	3.59865	-8.80757	3270	-2	0	0	0	0	0	0	0	0	0	0	0	0	1	0	0	0	0	0	1
2013	87	0	0	0	0.949652	-0.0516596	473.4	6.15994	2.7e-05	-10.5197	0.037662	-3.2791	0.230734	0.11596	33.6751	3.51676	-8.90478	3230	-1	0	0	0	0	0	0	0	0	0	0	0	0	1	0	0	0	0	0	1
2014	87	0	1	0	1.03509	0.0344894	475.1	6.16352	2.9e-05	-10.4482	0.037929	-3.27204	0.996183	0.11115	36.1485	3.58764	-9.01162	3162	0	0	0	0	0	0	0	0	0	0	0	0	0	1	0	0	0	0	0	1
2015	87	0	1	0	1.10521	0.100031	478.09	6.1698	2.5e-05	-10.5966	0.034653	-3.36237	0.619698	0.12098	35.8006	3.57796	-9.08174	3106	1	0	0	0	0	0	0	0	0	0	0	0	0	1	0	0	0	0	0	1
2016	87	0	1	0	1.15202	0.141515	481	6.17587	6.1e-05	-9.70464	0.033587	-3.39362	0.910131	0.12517	34.2287	3.53307	-9.02442	3526	2	0	0	0	0	0	0	0	0	0	0	0	0	1	0	0	0	0	0	1
2017	87	0	1	0	1.21346	0.193478	486	6.18621	6.7e-05	-9.61082	0.034743	-3.35978	1.01458	0.12732	29.9038	3.39798	-9.11402	3273	3	0	0	0	0	0	0	0	0	0	0	0	0	1	0	0	0	0	0	1
2018	87	0	1	0	1.27132	0.240054	489	6.19236	8.4e-05	-9.38469	0.036831	-3.30141	0.820817	0.12636	27.5063	3.31441	-9.12715	3330	4	0	0	0	0	0	0	0	0	0	0	0	0	1	0	0	0	0	0	1
2019	87	0	1	0	1.40796	0.342142	492	6.19848	0.000118	-9.04483	0.037321	-3.2882	1.40505	0.12485	28.9055	3.36403	-9.06535	3907	5	0	0	0	0	0	0	0	0	0	0	0	0	1	0	0	0	0	0	1
2020	87	0	1	0	1.50674	0.40995	493.5	6.20152	0.000195	-8.54251	0.029065	-3.53822	0.92047	0.12838	28.2393	3.34071	-9.08044	3976	6	0	0	0	0	0	0	0	0	0	0	0	0	1	0	0	0	0	0	1
2021	87	0	1	0	1.35636	0.304808	495	6.20456	0.000216	-8.44023	0.03032	-3.49595	1.02108	0.12838	27.4623	3.31281	-8.92512	5015	7	0	0	0	0	0	0	0	0	0	0	0	0	1	0	0	0	0	0	1
2006	88	0	0	0	0.760446	-0.27385	246.68	5.50809	3e-05	-10.4143	0.003716	-5.59511	-0.185869	0.16349	7.99499	2.07882	-7.47541	2196	-8	0	0	0	0	0	0	0	0	0	0	0	0	1	0	0	0	0	0	0
2007	88	0	0	0	0.677286	-0.389662	247.74	5.51238	3.1e-05	-10.3815	0.024261	-3.71889	0.288941	0.16471	8.12607	2.09508	-7.85806	1739	-7	0	0	0	0	0	0	0	0	0	0	0	0	1	0	0	0	0	0	0
2008	88	0	0	0	0.630657	-0.460993	248.85	5.51685	3.2e-05	-10.3498	0.02553	-3.6679	0.198384	0.17769	8.60335	2.15215	-7.92184	1907	-6	0	0	0	0	0	0	0	0	0	0	0	0	1	0	0	0	0	0	0
2009	88	0	0	0	0.713961	-0.336927	249.86	5.5209	3.4e-05	-10.2891	0.022852	-3.77872	0.21136	0.20918	9.30174	2.2302	-7.94062	2054	-5	0	0	0	0	0	0	0	0	0	0	0	0	1	0	0	0	0	0	0
2010	88	0	0	0	0.666788	-0.405283	251.24	5.52641	3.8e-05	-10.1779	0.025643	-3.66349	-0.024359	0.2077	9.4541	2.24645	-8.02249	2128	-4	0	0	0	0	0	0	0	0	0	0	0	0	1	0	0	0	0	0	0
2011	88	0	0	0	0.650531	-0.429967	252.6	5.53181	2.1e-05	-10.771	0.025838	-3.65591	0.297831	0.20407	9.74484	2.27674	-7.83344	2934	-3	0	0	0	0	0	0	0	0	0	0	0	0	1	0	0	0	0	0	0
2012	88	0	0	0	0.728488	-0.316784	252.8	5.5326	2.7e-05	-10.5197	0.026354	-3.63613	0.36417	0.19583	9.36413	2.23689	-8.02346	2569	-2	0	0	0	0	0	0	0	0	0	0	0	0	1	0	0	0	0	0	0
2013	88	0	0	0	0.751045	-0.286289	254.2	5.53812	2.3e-05	-10.68	0.029856	-3.51137	0.578864	0.20771	9.43227	2.24414	-8.07939	2633	-1	0	0	0	0	0	0	0	0	0	0	0	0	1	0	0	0	0	0	0
2014	88	0	1	0	0.847366	-0.165622	255.7	5.54401	2.1e-05	-10.771	0.030508	-3.48977	1.20905	0.20474	9.73716	2.27595	-8.08433	2778	0	0	0	0	0	0	0	0	0	0	0	0	0	1	0	0	0	0	0	0
2015	88	0	1	0	0.985212	-0.0148983	256.38	5.54666	2.1e-05	-10.771	0.029445	-3.52523	0.612781	0.20091	8.92898	2.1893	-8.07095	2875	1	0	0	0	0	0	0	0	0	0	0	0	0	1	0	0	0	0	0	0
2016	88	0	1	0	1.06052	0.0587584	257	5.54908	4.4e-05	-10.0313	0.028291	-3.56521	1.15659	0.19963	8.79594	2.17429	-7.95599	3486	2	0	0	0	0	0	0	0	0	0	0	0	0	1	0	0	0	0	0	0
2017	88	0	1	0	1.08195	0.0787678	258	5.55296	5.3e-05	-9.84522	0.030124	-3.50243	0.694586	0.21084	8.37211	2.12491	-8.12202	3053	3	0	0	0	0	0	0	0	0	0	0	0	0	1	0	0	0	0	0	0
2018	88	0	1	0	1.10024	0.0955329	258	5.55296	8.1e-05	-9.42106	0.031129	-3.46962	0.929577	0.22128	8.10838	2.0929	-8.2008	3016	4	0	0	0	0	0	0	0	0	0	0	0	0	1	0	0	0	0	0	0
2019	88	0	1	0	1.28378	0.24981	258	5.55296	0.000117	-9.05334	0.034292	-3.37284	1.24454	0.23007	7.77186	2.05051	-8.21797	3147	5	0	0	0	0	0	0	0	0	0	0	0	0	1	0	0	0	0	0	0
2020	88	0	1	0	1.34393	0.295597	257	5.54908	0.000171	-8.67385	0.032285	-3.43315	1.07658	0.23575	7.66568	2.03675	-8.27241	3108	6	0	0	0	0	0	0	0	0	0	0	0	0	1	0	0	0	0	0	0
2021	88	0	1	0	1.20472	0.186246	256	5.54518	0.00019	-8.56849	0.033431	-3.39827	1.05107	0.23575	7.7209	2.04393	-8.13103	3887	7	0	0	0	0	0	0	0	0	0	0	0	0	1	0	0	0	0	0	0
2006	89	0	0	0	1.10259	0.0976665	96.58	4.57037	3.6e-05	-10.232	0.004912	-5.31607	-0.082041	0.23047	12.3633	2.51473	-8.9225	447	-8	0	0	0	0	0	0	0	0	0	0	0	0	1	0	0	0	0	0	0
2007	89	0	0	0	1.03404	0.0334754	96.69	4.57151	3.8e-05	-10.1779	0.02623	-3.64085	-0.120598	0.2482	12.7467	2.54527	-8.91647	515	-7	0	0	0	0	0	0	0	0	0	0	0	0	1	0	0	0	0	0	0
2008	89	0	0	0	0.947824	-0.0535863	96.77	4.57234	4e-05	-10.1266	0.023138	-3.76628	-0.211949	0.25712	12.4072	2.51828	-8.94045	582	-6	0	0	0	0	0	0	0	0	0	0	0	0	1	0	0	0	0	0	0
2009	89	0	0	0	0.990296	-0.0097519	96.77	4.57234	4.3e-05	-10.0543	0.02545	-3.67104	0.48301	0.24155	12.3259	2.5117	-8.93675	648	-5	0	0	0	0	0	0	0	0	0	0	0	0	1	0	0	0	0	0	0
2010	89	0	0	0	0.985281	-0.0148282	96.77	4.57234	4.4e-05	-10.0313	0.023222	-3.76266	0.111877	0.22413	12.0209	2.48665	-8.96381	708	-4	0	0	0	0	0	0	0	0	0	0	0	0	1	0	0	0	0	0	0
2011	89	0	0	0	0.995573	-0.0044365	97	4.57471	6.5e-05	-9.64112	0.018561	-3.98669	0.4391	0.26146	13.1315	2.57502	-8.9894	776	-3	0	0	0	0	0	0	0	0	0	0	0	0	1	0	0	0	0	0	0
2012	89	0	0	0	1.01114	0.0110793	97.2	4.57677	7.3e-05	-9.52505	0.022466	-3.79575	0.139233	0.26762	14.6615	2.68522	-8.83734	999	-2	0	0	0	0	0	0	0	0	0	0	0	0	1	0	0	0	0	0	0
2013	89	0	0	0	1.02918	0.0287614	97.3	4.5778	7.3e-05	-9.52505	0.02119	-3.85423	0.258615	0.27002	14.9306	2.70341	-8.72526	1216	-1	0	0	0	0	0	0	0	0	0	0	0	0	1	0	0	0	0	0	0
2014	89	0	1	0	1.14992	0.139689	97.5	4.57985	8.7e-05	-9.3496	0.023786	-3.73866	0.464468	0.1927	15.7329	2.75576	-8.6304	1465	0	0	0	0	0	0	0	0	0	0	0	0	0	1	0	0	0	0	0	0
2015	89	0	1	0	1.18376	0.168698	97.36	4.57841	8.1e-05	-9.42106	0.021286	-3.84971	1.13716	0.18257	17.0616	2.83683	-8.34414	2086	1	0	0	0	0	0	0	0	0	0	0	0	0	1	0	0	0	0	0	0
2016	89	0	1	0	1.1852	0.169914	97	4.57471	0.000519	-7.56361	0.023464	-3.75229	1.06713	0.19376	18.3978	2.91223	-8.41388	2187	2	0	0	0	0	0	0	0	0	0	0	0	0	1	0	0	0	0	0	0
2017	89	0	1	0	1.43884	0.363839	97	4.57471	0.0006	-7.41858	0.02148	-3.84063	0.860517	0.33692	16.403	2.79746	-8.323	2288	3	0	0	0	0	0	0	0	0	0	0	0	0	1	0	0	0	0	0	0
2018	89	0	1	0	1.74086	0.554376	97	4.57471	0.000667	-7.31272	0.021993	-3.81703	0.737994	0.34757	16.178	2.78365	-8.48223	2038	4	0	0	0	0	0	0	0	0	0	0	0	0	1	0	0	0	0	0	0
2019	89	0	1	0	1.57646	0.45518	97	4.57471	0.000723	-7.2321	0.023075	-3.76901	0.99644	0.36099	15.4447	2.73726	-8.6801	1728	5	0	0	0	0	0	0	0	0	0	0	0	0	1	0	0	0	0	0	0
2020	89	0	1	0	1.30343	0.265002	96.5	4.56954	0.000577	-7.45767	0.023069	-3.76927	1.2512	0.36215	16.5381	2.80566	-8.70516	1860	6	0	0	0	0	0	0	0	0	0	0	0	0	1	0	0	0	0	0	0
2021	89	0	1	0	1.04904	0.0478754	96	4.56435	0.000641	-7.35248	0.028069	-3.57309	1.4966	0.36215	16.7866	2.82058	-8.75171	1898	7	0	0	0	0	0	0	0	0	0	0	0	0	1	0	0	0	0	0	0
2006	90	0	0	0	0.735129	-0.307709	564.66	6.33622	1.3e-05	-11.2506	0.006184	-5.08579	-0.408431	0.19784	20.8599	3.03783	-9.10738	1622	-8	0	0	0	0	0	0	0	0	0	0	0	0	1	0	0	0	0	0	0
2007	90	0	0	0	0.734311	-0.308822	569.39	6.34457	1.5e-05	-11.1075	0.025492	-3.66939	-0.069332	0.1802	19.8914	2.99029	-9.01891	1960	-7	0	0	0	0	0	0	0	0	0	0	0	0	1	0	0	0	0	0	0
2008	90	0	0	0	0.765486	-0.267244	574.06	6.35273	2.1e-05	-10.771	0.026441	-3.63284	-0.211612	0.16486	20.2843	3.00985	-8.9556	2298	-6	0	0	0	0	0	0	0	0	0	0	0	0	1	0	0	0	0	0	0
2009	90	0	0	0	0.804012	-0.218141	578.47	6.36039	3.2e-05	-10.3498	0.026095	-3.64601	-0.084366	0.15167	19.8143	2.9864	-8.87984	2615	-5	0	0	0	0	0	0	0	0	0	0	0	0	1	0	0	0	0	0	0
2010	90	0	0	0	0.806539	-0.215003	583.14	6.36843	4.1e-05	-10.1019	0.025853	-3.65533	0.310529	0.15568	20.0121	2.99634	-8.87257	2921	-4	0	0	0	0	0	0	0	0	0	0	0	0	1	0	0	0	0	0	0
2011	90	0	0	0	0.844524	-0.168982	586.8	6.37468	2e-05	-10.8198	0.021249	-3.85145	0.283346	0.14332	19.8169	2.98653	-8.75833	3485	-3	0	0	0	0	0	0	0	0	0	0	0	0	1	0	0	0	0	0	0
2012	90	0	0	0	0.909352	-0.0950231	591	6.38182	2.3e-05	-10.68	0.027414	-3.5967	0.570877	0.13972	19.8505	2.98823	-8.86979	3300	-2	0	0	0	0	0	0	0	0	0	0	0	0	1	0	0	0	0	0	0
2013	90	0	0	0	0.939867	-0.0620171	594	6.38688	2.3e-05	-10.68	0.026834	-3.61809	0.76277	0.14402	19.5999	2.97553	-9.02025	3067	-1	0	0	0	0	0	0	0	0	0	0	0	0	1	0	0	0	0	0	0
2014	90	0	1	0	1.0088	0.0087575	597.1	6.39208	3.6e-05	-10.232	0.026409	-3.63405	0.562274	0.14454	20.3524	3.0132	-9.14388	2925	0	0	0	0	0	0	0	0	0	0	0	0	0	1	0	0	0	0	0	0
2015	90	0	1	0	1.12038	0.113669	597.49	6.39274	3.1e-05	-10.3815	0.036536	-3.30946	0.889927	0.15128	20.9123	3.04034	-9.23081	2795	1	0	0	0	0	0	0	0	0	0	0	0	0	1	0	0	0	0	0	0
2016	90	0	1	0	1.14897	0.138862	600	6.39693	7.6e-05	-9.48478	0.022406	-3.79843	1.19196	0.17826	20.4398	3.01749	-9.3407	2719	2	0	0	0	0	0	0	0	0	0	0	0	0	1	0	0	0	0	0	0
2017	90	0	1	0	1.12836	0.120768	604	6.40357	9.1e-05	-9.30465	0.024368	-3.71448	0.957817	0.19353	19.7575	2.98353	-9.338	2983	3	0	0	0	0	0	0	0	0	0	0	0	0	1	0	0	0	0	0	0
2018	90	0	1	0	1.11235	0.106477	605	6.40523	0.000125	-8.9872	0.025949	-3.65162	1.31373	0.2148	18.8656	2.93734	-9.28851	3369	4	0	0	0	0	0	0	0	0	0	0	0	0	1	0	0	0	0	0	0
2019	90	0	1	0	1.0735	0.0709216	607	6.40853	0.000166	-8.70352	0.037371	-3.28686	1.05768	0.21242	18.2768	2.90563	-9.15465	4023	5	0	0	0	0	0	0	0	0	0	0	0	0	1	0	0	0	0	0	0
2020	90	0	1	0	1.16193	0.150085	606.5	6.4077	0.000262	-8.24717	0.025043	-3.68716	1.12993	0.21285	17.776	2.87785	-9.10559	4338	6	0	0	0	0	0	0	0	0	0	0	0	0	1	0	0	0	0	0	0
2021	90	0	1	0	1.15586	0.144844	606	6.40688	0.000291	-8.14219	0.030139	-3.50194	1.49633	0.21285	16.9039	2.82755	-9.37804	3445	7	0	0	0	0	0	0	0	0	0	0	0	0	1	0	0	0	0	0	0
2006	91	0	0	0	0.896874	-0.10884	252.53	5.53153	6.2e-05	-9.68838	0.007489	-4.89432	-0.244333	0.11835	26.0833	3.2613	-9.08705	402	-8	0	0	0	0	0	0	0	0	0	0	0	0	1	0	0	0	0	0	0
2007	91	0	0	0	0.89942	-0.106006	253.99	5.5373	6.6e-05	-9.62585	0.023191	-3.76399	-0.105091	0.12368	26.0217	3.25893	-9.14821	434	-7	0	0	0	0	0	0	0	0	0	0	0	0	1	0	0	0	0	0	0
2008	91	0	0	0	0.832168	-0.183721	255.43	5.54295	6.8e-05	-9.596	0.022546	-3.7922	0.116698	0.11408	25.4895	3.23827	-9.15582	484	-6	0	0	0	0	0	0	0	0	0	0	0	0	1	0	0	0	0	0	0
2009	91	0	0	0	0.868537	-0.140945	257.39	5.55059	7.2e-05	-9.53884	0.018682	-3.9802	0.374956	0.12475	26.0107	3.25851	-9.18739	515	-5	0	0	0	0	0	0	0	0	0	0	0	0	1	0	0	0	0	0	0
2010	91	0	0	0	0.827008	-0.18994	259.65	5.55933	7.5e-05	-9.49802	0.018104	-4.01162	0.212418	0.15295	26.7797	3.28764	-9.24719	549	-4	0	0	0	0	0	0	0	0	0	0	0	0	1	0	0	0	0	0	0
2011	91	0	0	0	0.80608	-0.215572	251.3	5.52665	3.5e-05	-10.2602	0.019332	-3.94599	-0.018289	0.13849	26.8725	3.2911	-9.25761	613	-3	0	0	0	0	0	0	0	0	0	0	0	0	1	0	0	0	0	0	0
2012	91	0	0	0	0.812612	-0.207502	262.6	5.57063	3.6e-05	-10.232	0.021091	-3.85891	0.32201	0.14955	28.7176	3.35751	-9.28367	670	-2	0	0	0	0	0	0	0	0	0	0	0	0	1	0	0	0	0	0	0
2013	91	0	0	0	0.8047	-0.217286	263.9	5.57557	3.7e-05	-10.2046	0.019572	-3.93365	0.411323	0.15667	30.5939	3.4208	-9.30531	719	-1	0	0	0	0	0	0	0	0	0	0	0	0	1	0	0	0	0	0	0
2014	91	0	1	0	0.905138	-0.0996675	265.7	5.58237	3.8e-05	-10.1779	0.021204	-3.85357	0.369851	0.1598	31.8739	3.46179	-9.32201	760	0	0	0	0	0	0	0	0	0	0	0	0	0	1	0	0	0	0	0	0
2015	91	0	1	0	1.00832	0.0082866	266.38	5.58492	4.1e-05	-10.1019	0.019507	-3.93698	1.09415	0.15515	32.3437	3.47642	-9.18432	909	1	0	0	0	0	0	0	0	0	0	0	0	0	1	0	0	0	0	0	0
2016	91	0	1	0	1.05122	0.0499561	268	5.59099	8.6e-05	-9.36116	0.018603	-3.98443	0.826129	0.15417	32.6115	3.48467	-9.28096	896	2	0	0	0	0	0	0	0	0	0	0	0	0	1	0	0	0	0	0	0
2017	91	0	1	0	1.15407	0.143292	269	5.59471	0.000105	-9.16155	0.019192	-3.95326	0.953059	0.15275	30.9686	3.43297	-9.30032	883	3	0	0	0	0	0	0	0	0	0	0	0	0	1	0	0	0	0	0	0
2018	91	0	1	0	1.25079	0.223771	270	5.59842	0.000145	-8.83878	0.021572	-3.83636	0.818837	0.15436	27.1373	3.30091	-9.37843	881	4	0	0	0	0	0	0	0	0	0	0	0	0	1	0	0	0	0	0	0
2019	91	0	1	0	1.40951	0.343245	271	5.60212	0.000237	-8.34745	0.02171	-3.82998	0.864064	0.16216	21.644	3.07473	-9.28297	1018	5	0	0	0	0	0	0	0	0	0	0	0	0	1	0	0	0	0	0	0
2020	91	0	1	0	1.58546	0.460875	270.5	5.60027	0.001046	-6.86278	0.021809	-3.82543	1.15115	0.17546	26.0204	3.25888	-9.32232	1022	6	0	0	0	0	0	0	0	0	0	0	0	0	1	0	0	0	0	0	0
2021	91	0	1	0	1.5149	0.415349	270	5.59842	0.001162	-6.75761	0.024704	-3.70079	1.48406	0.17546	24.1591	3.18466	-9.35105	1046	7	0	0	0	0	0	0	0	0	0	0	0	0	1	0	0	0	0	0	0
2006	92	1	0	0	0.982541	-0.0176132	469.85	6.15241	3.7e-05	-10.2046	0.002285	-6.08139	-0.698282	0.17314	11.9222	2.4784	-8.78377	1645	-8	0	0	0	0	0	0	0	0	0	0	0	0	0	1	0	0	0	1	1
2007	92	1	0	0	0.923831	-0.0792262	478.9	6.17149	4.1e-05	-10.1019	0.013586	-4.29872	-0.510192	0.18162	11.8432	2.47176	-9.02649	1498	-7	0	0	0	0	0	0	0	0	0	0	0	0	0	1	0	0	0	1	1
2008	92	1	0	0	0.867996	-0.141568	486.73	6.18771	3.6e-05	-10.232	0.021637	-3.83335	-0.625225	0.18649	12.3639	2.51478	-9.16669	1526	-6	1	0	0	0	0	0	0	0	0	0	0	0	0	1	0	0	0	1	1
2009	92	1	0	0	0.804034	-0.218114	491.43	6.19732	3.3e-05	-10.319	0.035831	-3.32894	-0.596999	0.1936	14.6102	2.68172	-9.36669	1563	-5	0	1	0	0	0	0	0	0	0	0	0	0	0	1	0	0	0	1	1
2010	92	1	0	0	0.763538	-0.269792	494.95	6.20446	3.1e-05	-10.3815	0.05654	-2.87281	-0.739003	0.18298	15.0509	2.71144	-9.44092	1748	-4	0	0	1	0	0	0	0	0	0	0	0	0	0	1	0	0	0	1	1
2011	92	1	0	0	0.712314	-0.339237	706.1	6.55976	2e-05	-10.8198	0.040083	-3.2168	-0.619106	0.17109	16.5717	2.8077	-9.49047	2066	-3	0	0	0	1	0	0	0	0	0	0	0	0	0	1	0	0	0	1	1
2012	92	1	0	0	0.708062	-0.345223	710.5	6.56597	2.2e-05	-10.7245	0.03963	-3.22817	-0.510615	0.16667	16.8787	2.82605	-9.49038	2336	-2	0	0	0	0	1	0	0	0	0	0	0	0	0	1	0	0	0	1	1
2013	92	1	0	0	0.712968	-0.338319	711.5	6.56738	2.4e-05	-10.6375	0.04124	-3.18835	-0.393926	0.15177	16.9538	2.83049	-9.46672	2638	-1	0	0	0	0	0	0	0	0	0	0	0	0	0	1	0	0	0	1	1
2014	92	1	1	1	0.72181	-0.325993	712.8	6.5692	2.4e-05	-10.6375	0.041576	-3.18023	-0.124739	0.16029	16.956	2.83062	-9.46539	2923	0	0	0	0	0	0	1	0	0	0	0	0	0	0	1	0	0	0	1	1
2015	92	1	1	1	0.812738	-0.207347	717.72	6.57608	2.4e-05	-10.6375	0.048231	-3.03175	-0.058029	0.17561	17.1005	2.83911	-9.48028	3232	1	0	0	0	0	0	0	1	0	0	0	0	0	0	1	0	0	0	1	1
2016	92	1	1	1	0.887377	-0.119486	730	6.59305	0.000111	-9.10598	0.118276	-2.13473	0.051377	0.18317	14.7049	2.68818	-9.09976	5166	2	0	0	0	0	0	0	0	1	0	0	0	0	0	1	0	0	0	1	1
2017	92	1	1	1	0.994476	-0.0055391	743	6.6107	0.000107	-9.14268	0.07209	-2.62984	0.059639	0.20017	14.43	2.66931	-9.47612	3810	3	0	0	0	0	0	0	0	0	1	0	0	0	0	1	0	0	0	1	1
2018	92	1	1	1	1.08878	0.0850606	758	6.63068	0.000118	-9.04483	0.091525	-2.39114	-0.125125	0.16619	13.9291	2.63398	-9.48054	3993	4	0	0	0	0	0	0	0	0	0	1	0	0	0	1	0	0	0	1	1
2019	92	1	1	1	1.66942	0.512477	770	6.64639	0.000132	-8.93271	0.116083	-2.15345	0.076336	0.20129	15.4399	2.73696	-9.60287	4209	5	0	0	0	0	0	0	0	0	0	0	1	0	0	1	0	0	0	1	1
2020	92	1	1	1	1.71324	0.538389	781.5	6.66122	0.000211	-8.46365	0.140275	-1.96415	0.174773	0.20605	15.8119	2.76077	-9.51814	4841	6	0	0	0	0	0	0	0	0	0	0	0	1	0	1	0	0	0	1	1
2021	92	1	1	1	1.65198	0.501977	793	6.67582	0.000234	-8.36019	0.142256	-1.95013	-0.063082	0.20605	16.4524	2.80047	-9.47624	5639	7	0	0	0	0	0	0	0	0	0	0	0	0	0	1	0	0	0	1	1
2006	93	1	0	0	0.661994	-0.412498	229.03	5.43385	2.6e-05	-10.5574	0.004093	-5.49848	-0.727735	0.15912	9.41182	2.24197	-7.97138	1656	-8	0	0	0	0	0	0	0	0	0	0	0	0	0	1	0	0	0	1	1
2007	93	1	0	0	0.652464	-0.427	230.46	5.44008	2.9e-05	-10.4482	0.028294	-3.5651	-0.839534	0.16802	8.31023	2.11749	-8.32662	1316	-7	0	0	0	0	0	0	0	0	0	0	0	0	0	1	0	0	0	1	1
2008	93	1	0	0	0.563108	-0.574283	230.79	5.44151	2.2e-05	-10.7245	0.03883	-3.24856	-0.748202	0.18079	8.93507	2.18998	-8.51307	1321	-6	1	0	0	0	0	0	0	0	0	0	0	0	0	1	0	0	0	1	1
2009	93	1	0	0	0.52235	-0.649417	230.1	5.43851	2.4e-05	-10.6375	0.066956	-2.70372	-0.590511	0.20511	9.26008	2.22571	-8.62504	1408	-5	0	1	0	0	0	0	0	0	0	0	0	0	0	1	0	0	0	1	1
2010	93	1	0	0	0.466094	-0.763368	229.5	5.4359	2.5e-05	-10.5966	0.069302	-2.66928	-0.792318	0.19866	9.53766	2.25525	-8.70919	1491	-4	0	0	1	0	0	0	0	0	0	0	0	0	0	1	0	0	0	1	1
2011	93	1	0	0	0.419791	-0.867999	385.4	5.95428	2.8e-05	-10.4833	0.061271	-2.79245	-0.540523	0.2064	10.9423	2.39264	-8.38313	2851	-3	0	0	0	1	0	0	0	0	0	0	0	0	0	1	0	0	0	1	1
2012	93	1	0	0	0.422803	-0.86085	383.4	5.94908	2.7e-05	-10.5197	0.069038	-2.6731	-0.623769	0.20155	10.6309	2.36377	-8.77933	2140	-2	0	0	0	0	1	0	0	0	0	0	0	0	0	1	0	0	0	1	1
2013	93	1	0	0	0.419691	-0.868235	384.5	5.95194	2.6e-05	-10.5574	0.082385	-2.49635	-0.590879	0.20398	10.4128	2.34303	-8.78098	2353	-1	0	0	0	0	0	0	0	0	0	0	0	0	0	1	0	0	0	1	1
2014	93	1	1	1	0.484744	-0.724134	384.5	5.95194	2.6e-05	-10.5574	0.098833	-2.31432	-0.06527	0.20759	10.8049	2.38	-8.78662	2569	0	0	0	0	0	0	1	0	0	0	0	0	0	0	1	0	0	0	1	1
2015	93	1	1	1	0.663053	-0.410901	384.79	5.9527	2.6e-05	-10.5574	0.090765	-2.39948	-0.081901	0.22143	11.1372	2.41029	-8.79617	2781	1	0	0	0	0	0	0	1	0	0	0	0	0	0	1	0	0	0	1	1
2016	93	1	1	1	0.701786	-0.354127	388	5.96101	3.1e-05	-10.3815	0.126475	-2.06771	-0.447352	0.22794	11.0372	2.40127	-8.4141	4412	2	0	0	0	0	0	0	0	1	0	0	0	0	0	1	0	0	0	1	1
2017	93	1	1	1	0.774539	-0.255487	388	5.96101	4.7e-05	-9.96536	0.123927	-2.08806	-0.043199	0.24124	10.6791	2.36829	-8.81586	3120	3	0	0	0	0	0	0	0	0	1	0	0	0	0	1	0	0	0	1	1
2018	93	1	1	1	0.838827	-0.175751	389	5.96358	7.6e-05	-9.48478	0.130885	-2.03344	0.156224	0.22516	10.3393	2.33596	-8.8279	3214	4	0	0	0	0	0	0	0	0	0	1	0	0	0	1	0	0	0	1	1
2019	93	1	1	1	0.976112	-0.0241779	390	5.96615	8.4e-05	-9.38469	0.101798	-2.28477	-0.211228	0.25242	10.8428	2.3835	-8.90232	3261	5	0	0	0	0	0	0	0	0	0	0	1	0	0	1	0	0	0	1	1
2020	93	1	1	1	1.00945	0.0094056	389	5.96358	0.000119	-9.03639	0.112209	-2.18739	-0.01439	0.24697	9.91161	2.29371	-8.84821	3534	6	0	0	0	0	0	0	0	0	0	0	0	1	0	1	0	0	0	1	1
2021	93	1	1	1	1.01701	0.0168669	388	5.96101	0.000132	-8.93271	0.139389	-1.97049	0.099805	0.24697	10.3345	2.33549	-8.41227	6161	7	0	0	0	0	0	0	0	0	0	0	0	0	0	1	0	0	0	1	1
2006	94	0	0	0	1.00966	0.0096177	352.47	5.86496	5.6e-05	-9.79016	0.001438	-6.5445	-0.839292	0.14157	10.4904	2.35046	-8.65597	625	-8	0	0	0	0	0	0	0	0	0	0	0	0	0	1	0	0	0	0	1
2007	94	0	0	0	1.04113	0.0403105	355.27	5.87288	5.8e-05	-9.75507	0.006353	-5.05883	-0.67554	0.1409	9.97232	2.29981	-8.62071	690	-7	0	0	0	0	0	0	0	0	0	0	0	0	0	1	0	0	0	0	1
2008	94	0	0	0	1.00454	0.0045327	358.31	5.8814	5.7e-05	-9.77246	0.027205	-3.60435	-0.60519	0.15487	10.1529	2.31776	-8.6722	731	-6	0	0	0	0	0	0	0	0	0	0	0	0	0	1	0	0	0	0	1
2009	94	0	0	0	0.808731	-0.212289	360.64	5.88788	5.7e-05	-9.77246	0.027088	-3.60866	-0.706124	0.15911	10.0367	2.30624	-8.66756	796	-5	0	0	0	0	0	0	0	0	0	0	0	0	0	1	0	0	0	0	1
2010	94	0	0	0	0.717672	-0.331743	362.23	5.89228	5.6e-05	-9.79016	0.032416	-3.4291	-0.779164	0.16891	9.91355	2.2939	-8.69594	868	-4	0	0	0	0	0	0	0	0	0	0	0	0	0	1	0	0	0	0	1
2011	94	0	0	0	0.652139	-0.427498	365.5	5.90127	5.3e-05	-9.84522	0.031913	-3.44474	-0.38235	0.15788	9.71947	2.27413	-8.68895	988	-3	0	0	0	0	0	0	0	0	0	0	0	0	0	1	0	0	0	0	1
2012	94	0	0	0	0.6432	-0.4413	367.8	5.90754	5.3e-05	-9.84522	0.034475	-3.36752	-0.364706	0.149	9.87506	2.29001	-8.70887	1091	-2	0	0	0	0	0	0	0	0	0	0	0	0	0	1	0	0	0	0	1
2013	94	0	0	0	0.62009	-0.477891	366.6	5.90427	5.9e-05	-9.73797	0.037799	-3.27547	-0.56119	0.15304	9.20692	2.21996	-8.71133	1211	-1	0	0	0	0	0	0	0	0	0	0	0	0	0	1	0	0	0	0	1
2014	94	0	1	0	0.628131	-0.465007	371.1	5.91647	6.1e-05	-9.70464	0.036558	-3.30885	-0.04372	0.15738	9.55507	2.25707	-8.74421	1336	0	0	0	0	0	0	0	0	0	0	0	0	0	0	1	0	0	0	0	1
2015	94	0	1	0	0.771268	-0.25972	376.35	5.93052	6.3e-05	-9.67238	0.04585	-3.08238	-0.099782	0.16863	10.3861	2.34047	-8.62135	1689	1	0	0	0	0	0	0	0	0	0	0	0	0	0	1	0	0	0	0	1
2016	94	0	1	0	0.946758	-0.0547121	380	5.94017	0.000177	-8.63936	0.049924	-2.99725	-0.002828	0.17712	10.7833	2.378	-8.71765	1672	2	0	0	0	0	0	0	0	0	0	0	0	0	0	1	0	0	0	0	1
2017	94	0	1	0	0.963351	-0.0373374	381	5.9428	0.000275	-8.19874	0.042608	-3.15571	-0.158155	0.2003	8.15914	2.09914	-8.80228	1655	3	0	0	0	0	0	0	0	0	0	0	0	0	0	1	0	0	0	0	1
2018	94	0	1	0	0.976608	-0.0236697	384	5.95064	0.000306	-8.09193	0.035982	-3.32474	-0.15032	0.18288	7.99852	2.07926	-8.84223	1657	4	0	0	0	0	0	0	0	0	0	0	0	0	0	1	0	0	0	0	1
2019	94	0	1	0	1.15516	0.144235	386	5.95584	0.00034	-7.98656	0.049253	-3.01078	0.282396	0.20221	8.99011	2.19612	-9.05657	1589	5	0	0	0	0	0	0	0	0	0	0	0	0	0	1	0	0	0	0	1
2020	94	0	1	0	1.18908	0.173176	386.5	5.95713	0.000352	-7.95188	0.054035	-2.91812	0.139906	0.20977	8.69125	2.16232	-8.98073	1718	6	0	0	0	0	0	0	0	0	0	0	0	0	0	1	0	0	0	0	1
2021	94	0	1	0	1.54736	0.43655	387	5.95843	0.000391	-7.8468	0.053106	-2.93547	0.25878	0.20977	5.75757	1.75052	-9.0316	1533	7	0	0	0	0	0	0	0	0	0	0	0	0	0	1	0	0	0	0	1
2006	95	0	0	0	0.641516	-0.443921	237.9	5.47185	8.6e-06	-11.6638	0.000519	-7.56361	-0.807526	0.13255	6.23178	1.82966	-7.10056	2515	-8	0	0	0	0	0	0	0	0	0	0	0	0	0	1	0	1	0	0	1
2007	95	0	0	0	0.642494	-0.442398	239.42	5.47822	9.4e-06	-11.5748	0.010043	-4.60088	-0.558723	0.1194	5.59844	1.72249	-7.06429	2749	-7	0	0	0	0	0	0	0	0	0	0	0	0	0	1	0	1	0	0	1
2008	95	0	0	0	0.494435	-0.704339	240.88	5.4843	8.9e-06	-11.6295	0.012109	-4.41381	-0.736861	0.13957	6.25139	1.8328	-7.17726	3040	-6	0	0	0	0	0	0	0	0	0	0	0	0	0	1	0	1	0	0	1
2009	95	0	0	0	0.461857	-0.7725	242.52	5.49108	8.8e-06	-11.6408	0.01357	-4.29989	-0.456287	0.13435	6.49658	1.87128	-7.11895	3581	-5	0	0	0	0	0	0	0	0	0	0	0	0	0	1	0	1	0	0	1
2010	95	0	0	0	0.431543	-0.840388	243.99	5.49713	1e-05	-11.5129	0.015651	-4.15722	-0.707199	0.13542	6.69634	1.90156	-7.10486	4038	-4	0	0	0	0	0	0	0	0	0	0	0	0	0	1	0	1	0	0	1
2011	95	0	0	0	0.416577	-0.875684	245.6	5.5037	1.4e-05	-11.1765	0.018311	-4.00025	-0.421783	0.13032	7.14751	1.96676	-7.0541	4608	-3	0	0	0	0	0	0	0	0	0	0	0	0	0	1	0	1	0	0	1
2012	95	0	0	0	0.439382	-0.822386	243.8	5.49635	1.5e-05	-11.1075	0.019692	-3.92754	-0.286095	0.13414	7.33458	1.9926	-7.08747	4848	-2	0	0	0	0	0	0	0	0	0	0	0	0	0	1	0	1	0	0	1
2013	95	0	0	0	0.481308	-0.731247	243.3	5.4943	1.6e-05	-11.0429	0.019519	-3.93637	-0.621198	0.13755	7.28422	1.98571	-7.05308	5169	-1	0	0	0	0	0	0	0	0	0	0	0	0	0	1	0	1	0	0	1
2014	95	0	1	0	0.588297	-0.530524	243.4	5.49471	1.7e-05	-10.9823	0.015995	-4.13548	-0.290677	0.13026	7.11305	1.96193	-6.99809	5251	0	0	0	0	0	0	0	0	0	0	0	0	0	0	1	0	1	0	0	1
2015	95	0	1	0	0.822	-0.196014	246.2	5.50614	1.6e-05	-11.0429	0.015226	-4.18475	-0.110174	0.13199	8.51733	2.1421	-7.21596	4952	1	0	0	0	0	0	0	0	0	0	0	0	0	0	1	0	1	0	0	1
2016	95	0	1	0	0.859657	-0.151222	389	5.96358	2.8e-05	-10.4833	0.013396	-4.3128	-0.293386	0.14548	8.58511	2.15003	-7.12511	5717	2	0	0	0	0	0	0	0	0	0	0	0	0	0	1	0	1	0	0	1
2017	95	0	1	0	0.889601	-0.116982	390	5.96615	3.4e-05	-10.2891	0.015192	-4.18699	-0.052499	0.15487	6.30917	1.842	-7.18555	5699	3	0	0	0	0	0	0	0	0	0	0	0	0	0	1	0	1	0	0	1
2018	95	0	1	0	0.915396	-0.0883983	390	5.96615	3.8e-05	-10.1779	0.016746	-4.0896	-0.433083	0.1503	6.01588	1.7944	-7.1741	5807	4	0	0	0	0	0	0	0	0	0	0	0	0	0	1	0	1	0	0	1
2019	95	0	1	0	1.21027	0.190842	391	5.96871	4.2e-05	-10.0778	0.019182	-3.95378	0.104786	0.1754	6.24965	1.83252	-7.24093	6152	5	0	0	0	0	0	0	0	0	0	0	0	0	0	1	0	1	0	0	1
2020	95	0	1	0	1.27199	0.240581	390.5	5.96743	8.5e-05	-9.37286	0.013831	-4.28084	-0.009376	0.1846	6.22529	1.82862	-7.26222	6149	6	0	0	0	0	0	0	0	0	0	0	0	0	0	1	0	1	0	0	1
2021	95	0	1	0	1.19662	0.179502	390	5.96615	9.5e-05	-9.26163	0.014368	-4.24275	0.219271	0.1846	6.2307	1.82949	-7.46992	5353	7	0	0	0	0	0	0	0	0	0	0	0	0	0	1	0	1	0	0	1
2006	96	0	0	0	0.489484	-0.714403	126.57	4.8408	1.9e-05	-10.8711	0.001614	-6.42904	-0.685981	0.22314	6.48058	1.86881	-7.34605	2767	-8	0	0	0	0	0	0	0	0	0	0	0	0	0	1	0	1	0	0	0
2007	96	0	0	0	0.461269	-0.773773	127.32	4.8467	2e-05	-10.8198	0.016544	-4.10173	-0.543767	0.2402	6.15013	1.81647	-7.44876	2893	-7	0	0	0	0	0	0	0	0	0	0	0	0	0	1	0	1	0	0	0
2008	96	0	0	0	0.414656	-0.880307	128.1	4.85281	2e-05	-10.8198	0.016398	-4.1106	-0.403462	0.24454	4.45127	1.49319	-7.47002	3182	-6	0	0	0	0	0	0	0	0	0	0	0	0	0	1	0	1	0	0	0
2009	96	0	0	0	0.445062	-0.809541	128.61	4.85678	1.9e-05	-10.8711	0.023167	-3.76503	-0.719346	0.23263	4.61114	1.52848	-7.44732	3375	-5	0	0	0	0	0	0	0	0	0	0	0	0	0	1	0	1	0	0	0
2010	96	0	0	0	0.388545	-0.945346	129.1	4.86059	1.7e-05	-10.9823	0.028268	-3.56602	-0.641498	0.24043	4.81213	1.57114	-7.57701	3384	-4	0	0	0	0	0	0	0	0	0	0	0	0	0	1	0	1	0	0	0
2011	96	0	0	0	0.382876	-0.960045	228.6	5.43197	1.5e-05	-11.1075	0.025277	-3.67786	-0.549208	0.24756	6.1032	1.80881	-7.75519	3686	-3	0	0	0	0	0	0	0	0	0	0	0	0	0	1	0	1	0	0	0
2012	96	0	0	0	0.417181	-0.874236	228.4	5.4311	1.5e-05	-11.1075	0.026532	-3.6294	-0.300992	0.24194	6.10253	1.8087	-7.59441	4602	-2	0	0	0	0	0	0	0	0	0	0	0	0	0	1	0	1	0	0	0
2013	96	0	0	0	0.454743	-0.788023	228.4	5.4311	1.5e-05	-11.1075	0.030057	-3.50466	-0.284598	0.27516	5.76679	1.75212	-7.61641	4643	-1	0	0	0	0	0	0	0	0	0	0	0	0	0	1	0	1	0	0	0
2014	96	0	1	0	0.511389	-0.670625	227.2	5.42583	1.7e-05	-10.9823	0.031505	-3.45761	0.137253	0.18827	5.38965	1.68448	-7.66395	4557	0	0	0	0	0	0	0	0	0	0	0	0	0	0	1	0	1	0	0	0
2015	96	0	1	0	0.662196	-0.412194	228.5	5.43154	2.1e-05	-10.771	0.032859	-3.41553	-0.331197	0.18217	5.55034	1.71386	-7.73928	4446	1	0	0	0	0	0	0	0	0	0	0	0	0	0	1	0	1	0	0	0
2016	96	0	1	0	0.703791	-0.351274	229	5.43372	5.3e-05	-9.84522	0.048206	-3.03227	-0.08976	0.18776	5.75494	1.75006	-7.8278	4388	2	0	0	0	0	0	0	0	0	0	0	0	0	0	1	0	1	0	0	0
2017	96	0	1	0	0.746835	-0.291911	229	5.43372	5.8e-05	-9.75507	0.054041	-2.91801	-0.188163	0.21182	4.40912	1.48368	-7.91509	4432	3	0	0	0	0	0	0	0	0	0	0	0	0	0	1	0	1	0	0	0
2018	96	0	1	0	0.781489	-0.246554	229	5.43372	6.5e-05	-9.64112	0.051262	-2.97081	-0.080416	0.18371	4.43391	1.48928	-7.93548	4590	4	0	0	0	0	0	0	0	0	0	0	0	0	0	1	0	1	0	0	0
2019	96	0	1	0	0.951787	-0.0494135	229	5.43372	6.7e-05	-9.61082	0.042947	-3.14779	0.088349	0.19668	4.67867	1.54301	-7.89751	5197	5	0	0	0	0	0	0	0	0	0	0	0	0	0	1	0	1	0	0	0
2020	96	0	1	0	0.996237	-0.0037704	228.5	5.43154	8.1e-05	-9.42106	0.045422	-3.09176	-0.124755	0.1945	4.72357	1.55257	-8.05088	4571	6	0	0	0	0	0	0	0	0	0	0	0	0	0	1	0	1	0	0	0
2021	96	0	1	0	0.936097	-0.0660361	228	5.42935	9e-05	-9.3157	0.043461	-3.13589	-0.056704	0.1945	4.69387	1.54626	-7.84471	6160	7	0	0	0	0	0	0	0	0	0	0	0	0	0	1	0	1	0	0	0
2006	97	0	0	0	0.656262	-0.421196	212.2	5.35753	1.6e-05	-11.0429	0.001398	-6.57271	-0.718721	0.10621	6.77526	1.91328	-6.25395	4321	-8	0	0	0	0	0	0	0	0	0	0	0	0	0	1	0	1	0	0	1
2007	97	0	0	0	0.599787	-0.511181	213.67	5.36443	1.8e-05	-10.9251	0.007669	-4.87057	-0.846841	0.11931	6.72795	1.90627	-6.43112	4019	-7	0	0	0	0	0	0	0	0	0	0	0	0	0	1	0	1	0	0	1
2008	97	0	0	0	0.503506	-0.68616	215.78	5.37426	1.6e-05	-11.0429	0.007862	-4.84571	-0.806458	0.14869	7.79393	2.05335	-6.6517	3957	-6	0	0	0	0	0	0	0	0	0	0	0	0	0	1	0	1	0	0	1
2009	97	0	0	0	0.472715	-0.749262	217.74	5.3833	1.6e-05	-11.0429	0.012333	-4.39548	-0.651256	0.12744	7.63328	2.03252	-6.56558	4552	-5	0	0	0	0	0	0	0	0	0	0	0	0	0	1	0	1	0	0	1
2010	97	0	0	0	0.411665	-0.887546	219.56	5.39163	2e-05	-10.8198	0.0126	-4.37406	-0.436649	0.15089	8.39222	2.1273	-6.73533	4469	-4	0	0	0	0	0	0	0	0	0	0	0	0	0	1	0	1	0	0	1
2011	97	0	0	0	0.380012	-0.967552	221.8	5.40178	2.1e-05	-10.771	0.013344	-4.31669	-0.414395	0.14732	9.11539	2.20996	-6.74442	4912	-3	0	0	0	0	0	0	0	0	0	0	0	0	0	1	0	1	0	0	1
2012	97	0	0	0	0.386814	-0.949812	218.3	5.38587	2.2e-05	-10.7245	0.013588	-4.29857	-0.583215	0.14559	10.4976	2.35114	-6.71895	5563	-2	0	0	0	0	0	0	0	0	0	0	0	0	0	1	0	1	0	0	1
2013	97	0	0	0	0.374963	-0.980929	214.5	5.36831	2.3e-05	-10.68	0.012331	-4.39564	-0.506362	0.14256	10.0807	2.31062	-6.693	6363	-1	0	0	0	0	0	0	0	0	0	0	0	0	0	1	0	1	0	0	1
2014	97	0	1	0	0.456481	-0.784209	215.3	5.37203	2.2e-05	-10.7245	0.014355	-4.24366	-0.034968	0.15302	10.2071	2.32308	-6.61805	7390	0	0	0	0	0	0	0	0	0	0	0	0	0	0	1	0	1	0	0	1
2015	97	0	1	0	0.586919	-0.532868	216.5	5.37759	2.2e-05	-10.7245	0.010232	-4.58223	-0.067518	0.15802	10.4741	2.34891	-6.53541	8253	1	0	0	0	0	0	0	0	0	0	0	0	0	0	1	0	1	0	0	1
2016	97	0	1	0	0.63809	-0.449276	217	5.3799	3.7e-05	-10.2046	0.006762	-4.99644	-0.1781	0.16351	10.5441	2.35557	-6.49027	8942	2	0	0	0	0	0	0	0	0	0	0	0	0	0	1	0	1	0	0	1
2017	97	0	1	0	0.673773	-0.394862	217	5.3799	8.4e-05	-9.38469	0.010383	-4.56759	0.063391	0.18506	7.43899	2.00674	-6.82982	7089	3	0	0	0	0	0	0	0	0	0	0	0	0	0	1	0	1	0	0	1
2018	97	0	1	0	0.703521	-0.351657	218	5.3845	8.9e-05	-9.32687	0.006317	-5.06451	0.228188	0.17512	6.90634	1.93244	-6.96421	6227	4	0	0	0	0	0	0	0	0	0	0	0	0	0	1	0	1	0	0	1
2019	97	0	1	0	1.18207	0.16727	219	5.38907	9.9e-05	-9.22039	0.004376	-5.43162	-0.024405	0.17439	6.86983	1.92714	-7.24921	5075	5	0	0	0	0	0	0	0	0	0	0	0	0	0	1	0	1	0	0	1
2020	97	0	1	0	1.22502	0.202956	219	5.38907	0.000179	-8.62813	0.01381	-4.28236	-0.211783	0.16978	5.73528	1.74664	-7.65694	3468	6	0	0	0	0	0	0	0	0	0	0	0	0	0	1	0	1	0	0	1
2021	97	0	1	0	1.21009	0.190693	219	5.38907	0.000199	-8.5222	0.0406	-3.20399	0.153361	0.16978	6.50053	1.87188	-7.87422	2999	7	0	0	0	0	0	0	0	0	0	0	0	0	0	1	0	1	0	0	1
2006	98	0	0	0	0.45012	-0.798242	73.11	4.29197	2.2e-05	-10.7245	0.004716	-5.35679	-0.678615	0.22499	4.91819	1.59294	-7.75326	1046	-8	0	0	0	0	0	0	0	0	0	0	0	0	0	1	0	1	0	0	1
2007	98	0	0	0	0.436965	-0.827902	73.65	4.29932	2.3e-05	-10.68	0.017683	-4.03515	-0.601452	0.24122	5.17407	1.64366	-7.6512	1274	-7	0	0	0	0	0	0	0	0	0	0	0	0	0	1	0	1	0	0	1
2008	98	0	0	0	0.451497	-0.795185	73.89	4.30258	2.5e-05	-10.5966	0.016432	-4.10853	-0.794266	0.23306	5.05383	1.62015	-7.68204	1316	-6	0	0	0	0	0	0	0	0	0	0	0	0	0	1	0	1	0	0	1
2009	98	0	0	0	0.434802	-0.832865	73.99	4.30393	2.5e-05	-10.5966	0.017573	-4.04139	-0.708647	0.22139	4.39235	1.47986	-7.73166	1311	-5	0	0	0	0	0	0	0	0	0	0	0	0	0	1	0	1	0	0	1
2010	98	0	0	0	0.346302	-1.06044	74.01	4.3042	2.5e-05	-10.5966	0.020941	-3.86605	-0.49983	0.25414	5.25808	1.65977	-7.97192	1312	-4	0	0	0	0	0	0	0	0	0	0	0	0	0	1	0	1	0	0	1
2011	98	0	0	0	0.312592	-1.16286	74.2	4.30676	2.6e-05	-10.5574	0.025385	-3.6736	-0.564048	0.2682	5.78185	1.75472	-7.51682	2369	-3	0	0	0	0	0	0	0	0	0	0	0	0	0	1	0	1	0	0	1
2012	98	0	0	0	0.335784	-1.09129	74.2	4.30676	2.6e-05	-10.5574	0.045449	-3.09116	-0.321154	0.26545	5.70277	1.74095	-7.85746	1784	-2	0	0	0	0	0	0	0	0	0	0	0	0	0	1	0	1	0	0	1
2013	98	0	0	0	0.361797	-1.01667	74.2	4.30676	2.7e-05	-10.5197	0.048265	-3.03105	-0.363289	0.23991	5.18218	1.64523	-7.90041	1840	-1	0	0	0	0	0	0	0	0	0	0	0	0	0	1	0	1	0	0	1
2014	98	0	1	0	0.378613	-0.971239	73.8	4.30136	3.2e-05	-10.3498	0.070208	-2.65629	0.12322	0.24187	5.42838	1.69164	-7.89521	1943	0	0	0	0	0	0	0	0	0	0	0	0	0	0	1	0	1	0	0	1
2015	98	0	1	0	0.535546	-0.624468	73.8	4.30136	3.6e-05	-10.232	0.07022	-2.65612	0.059932	0.27447	6.40061	1.85639	-8.13922	1990	1	0	0	0	0	0	0	0	0	0	0	0	0	0	1	0	1	0	0	1
2016	98	0	1	0	0.594622	-0.51983	171	5.14166	8.1e-05	-9.42106	0.055011	-2.90022	0.181285	0.27163	6.4124	1.85823	-7.5772	3613	2	0	0	0	0	0	0	0	0	0	0	0	0	0	1	0	1	0	0	1
2017	98	0	1	0	0.623457	-0.472476	171	5.14166	8.7e-05	-9.3496	0.05206	-2.95536	0.299985	0.31302	6.1585	1.81783	-8.00015	2671	3	0	0	0	0	0	0	0	0	0	0	0	0	0	1	0	1	0	0	1
2018	98	0	1	0	0.646524	-0.436145	171	5.14166	0.00012	-9.02802	0.039428	-3.23328	-0.38415	0.28696	6.07725	1.80455	-7.87386	3111	4	0	0	0	0	0	0	0	0	0	0	0	0	0	1	0	1	0	0	1
2019	98	0	1	0	1.04015	0.039362	171	5.14166	0.000134	-8.91767	0.056043	-2.88164	0.295289	0.2225	4.29698	1.45791	-7.69049	2907	5	0	0	0	0	0	0	0	0	0	0	0	0	0	1	0	1	0	0	1
2020	98	0	1	0	1.07882	0.0758678	170	5.1358	0.000329	-8.01945	0.056502	-2.87348	0.399299	0.22728	4.35575	1.4715	-7.74722	2843	6	0	0	0	0	0	0	0	0	0	0	0	0	0	1	0	1	0	0	1
2021	98	0	1	0	0.916751	-0.0869196	169	5.1299	0.000366	-7.91288	0.064325	-2.74381	-0.175046	0.22728	4.68071	1.54345	-7.34518	4853	7	0	0	0	0	0	0	0	0	0	0	0	0	0	1	0	1	0	0	1
2006	99	0	0	0	0.913887	-0.0900483	607.89	6.40999	4e-05	-10.1266	0.001733	-6.3579	-0.793241	0.14402	5.75268	1.74967	-8.02127	1623	-8	0	0	0	0	0	0	0	0	0	0	0	0	0	1	0	0	0	0	0
2007	99	0	0	0	0.95504	-0.0460021	610.99	6.41508	3.4e-05	-10.2891	0.004137	-5.48778	-0.859107	0.13227	5.98424	1.78913	-8.33047	1323	-7	0	0	0	0	0	0	0	0	0	0	0	0	0	1	0	0	0	0	0
2008	99	0	0	0	0.907634	-0.0969137	613.89	6.41982	3.5e-05	-10.2602	0.008834	-4.72915	-0.752544	0.13301	6.57459	1.88321	-8.4207	1362	-6	0	0	0	0	0	0	0	0	0	0	0	0	0	1	0	0	0	0	0
2009	99	0	0	0	0.737684	-0.30424	615.88	6.42305	5e-05	-9.90349	0.012071	-4.41695	-0.784221	0.12292	6.76765	1.91215	-8.4827	1387	-5	0	0	0	0	0	0	0	0	0	0	0	0	0	1	0	0	0	0	0
2010	99	0	0	0	0.588912	-0.529479	615.62	6.42263	5.7e-05	-9.77246	0.015334	-4.17768	-0.474444	0.15939	7.81339	2.05584	-8.62133	1451	-4	0	0	0	0	0	0	0	0	0	0	0	0	0	1	0	0	0	0	0
2011	99	0	0	0	0.538587	-0.618807	618.7	6.42762	5.7e-05	-9.77246	0.016157	-4.1254	-0.50148	0.15088	8.01746	2.08162	-8.23456	2425	-3	0	0	0	0	0	0	0	0	0	0	0	0	0	1	0	0	0	0	0
2012	99	0	0	0	0.53214	-0.630849	620.4	6.43037	5.8e-05	-9.75507	0.018349	-3.99818	-0.345374	0.13255	9.5608	2.25767	-8.60596	1847	-2	0	0	0	0	0	0	0	0	0	0	0	0	0	1	0	0	0	0	0
2013	99	0	0	0	0.613662	-0.488311	621.7	6.43246	5.8e-05	-9.75507	0.019961	-3.91398	-0.481487	0.12591	7.71036	2.04257	-8.501	2103	-1	0	0	0	0	0	0	0	0	0	0	0	0	0	1	0	0	0	0	0
2014	99	0	1	0	0.634761	-0.454506	620.9	6.43117	6.2e-05	-9.68838	0.020671	-3.87902	0.012427	0.12606	7.05658	1.95396	-8.52254	2237	0	0	0	0	0	0	0	0	0	0	0	0	0	0	1	0	0	0	0	0
2015	99	0	1	0	0.725377	-0.321063	622.1	6.4331	6.8e-05	-9.596	0.021293	-3.84938	-0.256237	0.13843	6.78313	1.91444	-8.34927	2508	1	0	0	0	0	0	0	0	0	0	0	0	0	0	1	0	0	0	0	0
2016	99	0	1	0	0.841651	-0.17239	529	6.27099	0.000125	-8.9872	0.023365	-3.75652	-0.078088	0.13016	7.06945	1.95578	-8.1543	3245	2	0	0	0	0	0	0	0	0	0	0	0	0	0	1	0	0	0	0	0
2017	99	0	1	0	0.815758	-0.203637	531	6.27476	0.000153	-8.78507	0.025688	-3.66173	-0.05355	0.13875	9.31608	2.23174	-8.54964	2348	3	0	0	0	0	0	0	0	0	0	0	0	0	0	1	0	0	0	0	0
2018	99	0	1	0	0.79607	-0.228068	528	6.2691	0.00017	-8.67971	0.025059	-3.68652	0.140538	0.1255	8.71813	2.1654	-8.62098	2312	4	0	0	0	0	0	0	0	0	0	0	0	0	0	1	0	0	0	0	0
2019	99	0	1	0	1.0236	0.0233229	529	6.27099	0.000189	-8.57376	0.024496	-3.70925	0.145514	0.14892	9.93712	2.29628	-8.84882	2264	5	0	0	0	0	0	0	0	0	0	0	0	0	0	1	0	0	0	0	0
2020	99	0	1	0	1.08813	0.0844634	527.5	6.26815	0.000326	-8.02861	0.024126	-3.72446	-0.074141	0.15016	9.85223	2.2877	-8.81186	2410	6	0	0	0	0	0	0	0	0	0	0	0	0	0	1	0	0	0	0	0
2021	99	0	1	0	1.06814	0.0659235	526	6.2653	0.000363	-7.92111	0.027054	-3.60992	0.157925	0.15016	9.23915	2.22345	-8.84742	2462	7	0	0	0	0	0	0	0	0	0	0	0	0	0	1	0	0	0	0	0
2006	100	0	0	0	1.23724	0.212886	147.56	4.99423	0.000304	-8.09848	0.002346	-6.05504	-0.719266	0.13037	18.2747	2.90552	-9.30826	170	-8	0	0	0	0	0	0	0	0	0	0	0	0	0	1	0	0	0	0	1
2007	100	0	0	0	1.30154	0.263545	147.98	4.99708	0.000378	-7.88062	0.012739	-4.36309	-0.931018	0.12001	20.7423	3.03218	-9.30035	182	-7	0	0	0	0	0	0	0	0	0	0	0	0	0	1	0	0	0	0	1
2008	100	0	0	0	1.18753	0.171877	148.35	4.99957	0.000374	-7.89126	0.016205	-4.12244	-0.714477	0.11863	20.5286	3.02182	-9.3484	191	-6	0	0	0	0	0	0	0	0	0	0	0	0	0	1	0	0	0	0	1
2009	100	0	0	0	1.13343	0.12525	148.6	5.00126	0.000416	-7.78482	0.016789	-4.08703	-0.763326	0.1213	20.0541	2.99843	-9.34903	202	-5	0	0	0	0	0	0	0	0	0	0	0	0	0	1	0	0	0	0	1
2010	100	0	0	0	0.979814	-0.0203925	148.05	4.99755	0.00041	-7.79935	0.019285	-3.94843	-0.450576	0.12093	18.6781	2.92735	-9.37862	213	-4	0	0	0	0	0	0	0	0	0	0	0	0	0	1	0	0	0	0	1
2011	100	0	0	0	0.911044	-0.0931645	148.1	4.99789	0.000244	-8.31834	0.022022	-3.81571	-0.616358	0.14216	18.2872	2.9062	-9.43713	227	-3	0	0	0	0	0	0	0	0	0	0	0	0	0	1	0	0	0	0	1
2012	100	0	0	0	0.915243	-0.0885653	147.3	4.99247	0.000309	-8.08217	0.022926	-3.77548	-0.299543	0.14852	17.922	2.88603	-9.34745	275	-2	0	0	0	0	0	0	0	0	0	0	0	0	0	1	0	0	0	0	1
2013	100	0	0	0	0.920786	-0.0825279	147.4	4.99315	0.000314	-8.06612	0.023242	-3.76179	-0.075063	0.16274	18.2245	2.90277	-9.27377	322	-1	0	0	0	0	0	0	0	0	0	0	0	0	0	1	0	0	0	0	1
2014	100	0	1	0	0.93264	-0.0697357	147.7	4.99518	0.000332	-8.01038	0.023944	-3.73204	-0.208052	0.18239	19.7214	2.9817	-9.20036	373	0	0	0	0	0	0	0	0	0	0	0	0	0	0	1	0	0	0	0	1
2015	100	0	1	0	1.24668	0.220482	147.69	4.99512	0.000337	-7.99543	0.023087	-3.76849	-0.113126	0.19893	19.7394	2.98262	-9.07199	456	1	0	0	0	0	0	0	0	0	0	0	0	0	0	1	0	0	0	0	1
2016	100	0	1	0	1.32107	0.278442	148	4.99721	0.000342	-7.9807	0.023244	-3.76171	-0.337674	0.21754	19.0683	2.94803	-9.09539	477	2	0	0	0	0	0	0	0	0	0	0	0	0	0	1	0	0	0	0	1
2017	100	0	1	0	1.47708	0.390068	148	4.99721	0.000346	-7.96907	0.02913	-3.53599	0.200349	0.21555	18.2004	2.90144	-9.07242	498	3	0	0	0	0	0	0	0	0	0	0	0	0	0	1	0	0	0	0	1
2018	100	0	1	0	1.62493	0.485463	149	5.00395	0.000352	-7.95188	0.031538	-3.45656	-0.193985	0.20078	17.4205	2.85765	-9.12451	494	4	0	0	0	0	0	0	0	0	0	0	0	0	0	1	0	0	0	0	1
2019	100	0	1	0	1.66917	0.512326	149	5.00395	0.000423	-7.76814	0.030889	-3.47736	0.062061	0.22717	18.1675	2.89964	-9.21743	538	5	0	0	0	0	0	0	0	0	0	0	0	0	0	1	0	0	0	0	1
2020	100	0	1	0	1.65399	0.503191	149	5.00395	0.001565	-6.45987	0.031644	-3.45321	-0.129005	0.23738	17.2375	2.84708	-9.14813	593	6	0	0	0	0	0	0	0	0	0	0	0	0	0	1	0	0	0	0	1
2021	100	0	1	0	1.58036	0.457651	149	5.00395	0.00174	-6.35387	0.03191	-3.44484	-0.008659	0.23738	17.0887	2.83842	-9.5016	461	7	0	0	0	0	0	0	0	0	0	0	0	0	0	1	0	0	0	0	1
2006	101	0	0	0	0.90608	-0.0986275	439.99	6.08675	5.4e-05	-9.82653	0.002829	-5.86783	-0.688085	0.11459	21.8553	3.08444	-8.07989	1153	-8	0	0	0	0	0	0	0	0	0	0	0	0	0	1	0	1	0	0	1
2007	101	0	0	0	0.841493	-0.172578	443.96	6.09574	5.2e-05	-9.86427	0.007298	-4.92016	-0.71093	0.11918	15.2575	2.72507	-8.35062	961	-7	0	0	0	0	0	0	0	0	0	0	0	0	0	1	0	1	0	0	1
2008	101	0	0	0	0.779748	-0.248784	447.37	6.10339	5.7e-05	-9.77246	0.008072	-4.81935	-0.631412	0.13064	14.7883	2.69383	-8.46153	965	-6	0	0	0	0	0	0	0	0	0	0	0	0	0	1	0	1	0	0	1
2009	101	0	0	0	0.685206	-0.378036	450.25	6.1098	6.6e-05	-9.62585	0.006896	-4.97681	-0.628132	0.085457	18.6741	2.92714	-8.56716	953	-5	0	0	0	0	0	0	0	0	0	0	0	0	0	1	0	1	0	0	1
2010	101	0	0	0	0.600081	-0.51069	450.8	6.11102	7.4e-05	-9.51145	0.010374	-4.56845	-0.757993	0.10947	16.7489	2.81833	-8.68346	960	-4	0	0	0	0	0	0	0	0	0	0	0	0	0	1	0	1	0	0	1
2011	101	0	0	0	0.540337	-0.615563	452.9	6.11567	5.8e-05	-9.75507	0.009507	-4.65573	-0.72681	0.091616	19.8164	2.98651	-8.44974	1368	-3	0	0	0	0	0	0	0	0	0	0	0	0	0	1	0	1	0	0	1
2012	101	0	0	0	0.532607	-0.629972	452.1	6.1139	5.6e-05	-9.79016	0.013716	-4.28919	-0.553174	0.10536	16.7664	2.81938	-8.82618	1058	-2	0	0	0	0	0	0	0	0	0	0	0	0	0	1	0	1	0	0	1
2013	101	0	0	0	0.525283	-0.643818	449.5	6.10814	5.4e-05	-9.82653	0.013854	-4.27918	-0.482921	0.10766	17.4949	2.86191	-8.86426	1120	-1	0	0	0	0	0	0	0	0	0	0	0	0	0	1	0	1	0	0	1
2014	101	0	1	0	0.53618	-0.623284	449.6	6.10836	4.9e-05	-9.92369	0.017365	-4.0533	-0.204409	0.093788	18.649	2.92579	-8.93548	1164	0	0	0	0	0	0	0	0	0	0	0	0	0	0	1	0	1	0	0	1
2015	101	0	1	0	0.560128	-0.57959	449.06	6.10716	5.4e-05	-9.82653	0.020571	-3.88387	-0.10774	0.10471	20.2883	3.01004	-8.65366	1704	1	0	0	0	0	0	0	0	0	0	0	0	0	0	1	0	1	0	0	1
2016	101	0	1	0	0.692818	-0.366988	454	6.1181	8.9e-05	-9.32687	0.023136	-3.76637	-0.02599	0.10365	20.7321	3.03168	-8.85189	1501	2	0	0	0	0	0	0	0	0	0	0	0	0	0	1	0	1	0	0	1
2017	101	0	1	0	0.696854	-0.36118	454	6.1181	0.000154	-8.77856	0.027747	-3.58463	-0.213525	0.11504	19.937	2.99258	-9.07932	1298	3	0	0	0	0	0	0	0	0	0	0	0	0	0	1	0	1	0	0	1
2018	101	0	1	0	0.699923	-0.356785	454	6.1181	0.000171	-8.67385	0.026893	-3.61589	0.012658	0.09409	19.5611	2.97354	-9.08783	1362	4	0	0	0	0	0	0	0	0	0	0	0	0	0	1	0	1	0	0	1
2019	101	0	1	0	0.862877	-0.147483	455	6.1203	0.00019	-8.56849	0.030868	-3.47804	0.212044	0.1484	30.2322	3.40891	-9.18314	1980	5	0	0	0	0	0	0	0	0	0	0	0	0	0	1	0	1	0	0	1
2020	101	0	1	0	0.867282	-0.142391	454.5	6.1192	0.000126	-8.97923	0.032843	-3.41602	0.199023	0.15193	25.4841	3.23805	-9.12396	2167	6	0	0	0	0	0	0	0	0	0	0	0	0	0	1	0	1	0	0	1
2021	101	0	1	0	0.868588	-0.140887	454	6.1181	0.00014	-8.87387	0.033312	-3.40184	-0.211933	0.15193	32.6644	3.48629	-8.76113	3396	7	0	0	0	0	0	0	0	0	0	0	0	0	0	1	0	1	0	0	1
2006	102	1	0	0	1.20678	0.18796	954.61	6.8613	8.1e-05	-9.42106	0.001795	-6.32275	-0.647105	0.083521	21.4914	3.06765	-8.48689	780	-8	0	0	0	0	0	0	0	0	0	0	0	0	0	1	0	0	0	0	1
2007	102	1	0	0	1.10631	0.101027	974.29	6.88171	8.7e-05	-9.3496	0.004075	-5.50288	-0.671899	0.09195	21.8159	3.08264	-8.51784	847	-7	0	0	0	0	0	0	0	0	0	0	0	0	0	1	0	0	0	0	1
2008	102	1	0	0	1.07877	0.0758178	987.79	6.89547	9.3e-05	-9.28291	0.003542	-5.64306	-0.849273	0.097846	18.0607	2.89374	-8.53727	931	-6	1	0	0	0	0	0	0	0	0	0	0	0	0	1	0	0	0	0	1
2009	102	1	0	0	0.983561	-0.0165756	1000.5	6.90825	0.00011	-9.11503	0.003011	-5.80548	-0.756368	0.097845	14.9704	2.70608	-8.59264	980	-5	0	1	0	0	0	0	0	0	0	0	0	0	0	1	0	0	0	0	1
2010	102	1	0	0	0.854991	-0.156664	1011.84	6.91953	9.6e-05	-9.25116	0.003567	-5.63603	-0.516833	0.11055	14.7985	2.69453	-8.61377	1068	-4	0	0	1	0	0	0	0	0	0	0	0	0	0	1	0	0	0	0	1
2011	102	1	0	0	0.813762	-0.206087	1025.8	6.93323	4.9e-05	-9.92369	0.006064	-5.10539	-0.511056	0.11156	13.8538	2.62856	-8.6265	1150	-3	0	0	0	1	0	0	0	0	0	0	0	0	0	1	0	0	0	0	1
2012	102	1	0	0	0.793947	-0.230739	1039.8	6.94678	5.2e-05	-9.86427	0.006913	-4.97435	-0.416599	0.12388	13.5554	2.60679	-8.60248	1312	-2	0	0	0	0	1	0	0	0	0	0	0	0	0	1	0	0	0	0	1
2013	102	1	0	0	0.809199	-0.21171	1053.2	6.95959	5.5e-05	-9.80818	0.006086	-5.10176	-0.336223	0.12682	13.1346	2.57525	-8.54477	1508	-1	0	0	0	0	0	0	0	0	0	0	0	0	0	1	0	0	0	0	1
2014	102	1	1	1	0.807257	-0.214113	1051.4	6.95788	2e-05	-10.8198	0.004791	-5.34102	-0.038539	0.13552	18.641	2.92536	-8.53672	1698	0	0	0	0	0	0	1	0	0	0	0	0	0	0	1	0	0	0	0	1
2015	102	1	1	1	0.900098	-0.105251	1042.65	6.94952	5.9e-05	-9.73797	0.009002	-4.71031	-0.103434	0.13671	14.8116	2.69541	-8.48448	1959	1	0	0	0	0	0	0	1	0	0	0	0	0	0	1	0	0	0	0	1
2016	102	1	1	1	0.97135	-0.0290688	1062	6.96791	6.7e-05	-9.61082	0.011409	-4.47335	-0.044299	0.13444	13.8184	2.626	-8.46248	2183	2	0	0	0	0	0	0	0	1	0	0	0	0	0	1	0	0	0	0	1
2017	102	1	1	1	0.967823	-0.0327058	1070	6.97541	5.1e-05	-9.88368	0.010543	-4.55229	0.010645	0.12651	14.0291	2.64113	-8.61017	2032	3	0	0	0	0	0	0	0	0	1	0	0	0	0	1	0	0	0	0	1
2018	102	1	1	1	0.965155	-0.0354664	1071	6.97635	5.6e-05	-9.79016	0.008722	-4.74191	0.503369	0.10695	13.7104	2.61815	-8.74659	1871	4	0	0	0	0	0	0	0	0	0	1	0	0	0	1	0	0	0	0	1
2019	102	1	1	1	1.2788	0.245919	1077	6.98194	6.2e-05	-9.68838	0.011032	-4.50695	-0.145754	0.13213	19.3371	2.96203	-9.37944	1513	5	0	0	0	0	0	0	0	0	0	0	1	0	0	1	0	0	0	0	1
2020	102	1	1	1	1.32012	0.277722	1075.5	6.98054	7.8e-05	-9.4588	0.01077	-4.53099	-0.091042	0.13666	18.5781	2.92198	-9.15371	1946	6	0	0	0	0	0	0	0	0	0	0	0	1	0	1	0	0	0	0	1
2021	102	1	1	1	1.30584	0.26685	1074	6.97914	8.6e-05	-9.36116	0.012039	-4.4196	0.322383	0.13666	18.8506	2.93655	-9.07993	2256	7	0	0	0	0	0	0	0	0	0	0	0	0	0	1	0	0	0	0	1
2006	103	0	0	0	1.31474	0.273643	609.94	6.41336	8.9e-05	-9.32687	0.002196	-6.12112	-0.571152	0.11606	25.8906	3.25388	-8.87908	500	-8	0	0	0	0	0	0	0	0	0	0	0	0	0	1	0	1	0	0	1
2007	103	0	0	0	1.24642	0.220276	617.17	6.42514	9.6e-05	-9.25116	0.005452	-5.21177	-0.737546	0.12632	19.7023	2.98074	-8.8788	552	-7	0	0	0	0	0	0	0	0	0	0	0	0	0	1	0	1	0	0	1
2008	103	0	0	0	1.1145	0.108408	626.06	6.43945	7.1e-05	-9.55283	0.006321	-5.06388	-0.775081	0.14009	20.2924	3.01025	-8.87683	626	-6	0	0	0	0	0	0	0	0	0	0	0	0	0	1	0	1	0	0	1
2009	103	0	0	0	1.0805	0.0774211	635.19	6.45392	7.3e-05	-9.52505	0.005256	-5.24838	-0.591946	0.13167	17.9405	2.88706	-8.781	722	-5	0	0	0	0	0	0	0	0	0	0	0	0	0	1	0	1	0	0	1
2010	103	0	0	0	0.903643	-0.101321	642.07	6.4647	6.7e-05	-9.61082	0.00582	-5.14645	-0.629402	0.1416	18.3481	2.90952	-8.80883	792	-4	0	0	0	0	0	0	0	0	0	0	0	0	0	1	0	1	0	0	1
2011	103	0	0	0	0.795762	-0.228455	649.1	6.47559	3.2e-05	-10.3498	0.00657	-5.02524	-0.544235	0.14854	18.7627	2.93187	-8.74366	962	-3	0	0	0	0	0	0	0	0	0	0	0	0	0	1	0	1	0	0	1
2012	103	0	0	0	0.788025	-0.238225	651.7	6.47958	3.3e-05	-10.319	0.005988	-5.118	-0.359966	0.26407	16.7388	2.81773	-8.78801	1036	-2	0	0	0	0	0	0	0	0	0	0	0	0	0	1	0	1	0	0	1
2013	103	0	0	0	0.791617	-0.233678	641.9	6.46443	3.4e-05	-10.2891	0.00613	-5.09456	-0.255291	0.13488	16.7634	2.8192	-8.77815	1140	-1	0	0	0	0	0	0	0	0	0	0	0	0	0	1	0	1	0	0	1
2014	103	0	1	0	0.84144	-0.172641	642.3	6.46506	3.8e-05	-10.1779	0.009073	-4.70245	-0.3131	0.14703	17.8312	2.88095	-8.82573	1220	0	0	0	0	0	0	0	0	0	0	0	0	0	0	1	0	1	0	0	1
2015	103	0	1	0	1.06352	0.0615851	649.51	6.47622	3.9e-05	-10.1519	0.007625	-4.87632	0.052306	0.15461	18.7844	2.93303	-8.45921	1959	1	0	0	0	0	0	0	0	0	0	0	0	0	0	1	0	1	0	0	1
2016	103	0	1	0	1.12862	0.120999	654	6.48311	3.9e-05	-10.1519	0.020065	-3.90878	0.001256	0.16235	19.6623	2.9787	-8.6455	1753	2	0	0	0	0	0	0	0	0	0	0	0	0	0	1	0	1	0	0	1
2017	103	0	1	0	1.21679	0.196213	656	6.48616	7.9e-05	-9.44606	0.011399	-4.47423	0.149132	0.17537	19.7593	2.98362	-8.81393	1547	3	0	0	0	0	0	0	0	0	0	0	0	0	0	1	0	1	0	0	1
2018	103	0	1	0	1.29207	0.256249	657	6.48768	8.8e-05	-9.33817	0.011584	-4.45813	0.086258	0.15921	19.4968	2.97025	-8.81926	1612	4	0	0	0	0	0	0	0	0	0	0	0	0	0	1	0	1	0	0	1
2019	103	0	1	0	1.38116	0.322927	658	6.48921	9.8e-05	-9.23054	0.007769	-4.85761	0.224736	0.16603	21.9963	3.09088	-8.89102	1804	5	0	0	0	0	0	0	0	0	0	0	0	0	0	1	0	1	0	0	1
2020	103	0	1	0	1.40954	0.343266	659	6.49072	0.000307	-8.08866	0.01244	-4.38684	0.052253	0.16017	21.9128	3.08707	-8.76012	2103	6	0	0	0	0	0	0	0	0	0	0	0	0	0	1	0	1	0	0	1
2021	103	0	1	0	1.38765	0.327613	660	6.49224	0.000341	-7.98363	0.013918	-4.27457	0.432679	0.16017	22.0556	3.09357	-8.89372	1918	7	0	0	0	0	0	0	0	0	0	0	0	0	0	1	0	1	0	0	1
2006	104	0	0	0	1.18362	0.168577	686.73	6.53194	7.6e-05	-9.48478	0.001871	-6.28128	-0.629762	0.073693	21.0255	3.04574	-8.85774	507	-8	0	0	0	0	0	0	0	0	0	0	0	0	0	1	0	0	0	0	1
2007	104	0	0	0	1.04053	0.039733	695.51	6.54465	0.000168	-8.69155	0.003983	-5.52572	-0.725825	0.077424	24.2741	3.18941	-9.04629	479	-7	0	0	0	0	0	0	0	0	0	0	0	0	0	1	0	0	0	0	1
2008	104	0	0	0	0.965249	-0.0353692	701.64	6.55342	8.6e-05	-9.36116	0.003992	-5.52346	-0.751837	0.092738	36.6724	3.60202	-9.10416	521	-6	0	0	0	0	0	0	0	0	0	0	0	0	0	1	0	0	0	0	1
2009	104	0	0	0	0.874908	-0.133637	705.89	6.55946	9.4e-05	-9.27222	0.012161	-4.40952	-0.409509	0.093783	30.2925	3.4109	-9.11772	557	-5	0	0	0	0	0	0	0	0	0	0	0	0	0	1	0	0	0	0	1
2010	104	0	0	0	0.808803	-0.2122	704.82	6.55794	6.3e-05	-9.67238	0.005718	-5.16414	-0.556164	0.097531	20.9251	3.04095	-9.19398	560	-4	0	0	0	0	0	0	0	0	0	0	0	0	0	1	0	0	0	0	1
2011	104	0	0	0	0.716744	-0.333037	709.6	6.5647	6.5e-05	-9.64112	0.006758	-4.99703	-0.444348	0.074895	20.2912	3.01019	-9.19783	625	-3	0	0	0	0	0	0	0	0	0	0	0	0	0	1	0	0	0	0	1
2012	104	0	0	0	0.699198	-0.357822	710.3	6.56569	7.1e-05	-9.55283	0.009712	-4.63439	-0.20479	0.071489	22.1751	3.09897	-9.17932	703	-2	0	0	0	0	0	0	0	0	0	0	0	0	0	1	0	0	0	0	1
2013	104	0	0	0	0.684344	-0.379295	716.7	6.57466	7.3e-05	-9.52505	0.00927	-4.68097	-0.335953	0.089863	19.3207	2.96117	-9.12203	805	-1	0	0	0	0	0	0	0	0	0	0	0	0	0	1	0	0	0	0	1
2014	104	0	1	0	0.692859	-0.366929	720.5	6.57995	7e-05	-9.56702	0.009802	-4.62517	-0.246593	0.14474	31.1363	3.43838	-9.08109	908	0	0	0	0	0	0	0	0	0	0	0	0	0	0	1	0	0	0	0	1
2015	104	0	1	0	0.784939	-0.242149	717.73	6.57609	7e-05	-9.56702	0.009007	-4.70975	-0.04183	0.14319	17.6687	2.8718	-8.47631	1584	1	0	0	0	0	0	0	0	0	0	0	0	0	0	1	0	0	0	0	1
2016	104	0	1	0	0.84459	-0.168904	587	6.37502	0.000227	-8.39056	0.013317	-4.31871	0.102251	0.17798	19.0567	2.94742	-8.74648	1299	2	0	0	0	0	0	0	0	0	0	0	0	0	0	1	0	0	0	0	1
2017	104	0	1	0	0.969388	-0.0310901	588	6.37673	0.000383	-7.86748	0.024838	-3.69538	-0.02664	0.1794	18.2336	2.90327	-9.00883	1014	3	0	0	0	0	0	0	0	0	0	0	0	0	0	1	0	0	0	0	1
2018	104	0	1	0	1.08643	0.0828989	589	6.37843	0.000426	-7.76107	0.025986	-3.6502	-0.102625	0.065058	18.9894	2.94388	-9.08545	976	4	0	0	0	0	0	0	0	0	0	0	0	0	0	1	0	0	0	0	1
2019	104	0	1	0	1.39651	0.333979	591	6.38182	0.000473	-7.65641	0.024304	-3.71711	-0.207487	0.085032	22.0442	3.09305	-9.13676	1155	5	0	0	0	0	0	0	0	0	0	0	0	0	0	1	0	0	0	0	1
2020	104	0	1	0	1.35736	0.305541	587.5	6.37588	0.000311	-8.07572	0.016417	-4.10944	-0.030111	0.079036	22.6206	3.11886	-9.18401	1124	6	0	0	0	0	0	0	0	0	0	0	0	0	0	1	0	0	0	0	1
2021	104	0	1	0	1.23614	0.211996	584	6.3699	0.000346	-7.96907	0.01015	-4.59028	0.013275	0.079036	24.7805	3.21006	-9.32796	1102	7	0	0	0	0	0	0	0	0	0	0	0	0	0	1	0	0	0	0	1
2006	105	0	0	0	1.47001	0.385267	561.65	6.33088	0.000204	-8.49739	0.000982	-6.92592	-0.938596	0.14518	42.1499	3.74123	-9.23313	292	-8	0	0	0	0	0	0	0	0	0	0	0	0	0	1	0	1	0	0	1
2007	105	0	0	0	1.41667	0.348307	576.38	6.35677	0.000204	-8.49739	0.002799	-5.87849	-0.748155	0.14228	35.2242	3.56173	-9.25735	299	-7	0	0	0	0	0	0	0	0	0	0	0	0	0	1	0	1	0	0	1
2008	105	0	0	0	1.32685	0.282805	588.77	6.37804	0.000222	-8.41283	0.00207	-6.18021	-0.789113	0.16249	33.6106	3.51484	-9.27945	331	-6	0	0	0	0	0	0	0	0	0	0	0	0	0	1	0	1	0	0	1
2009	105	0	0	0	1.09936	0.0947236	596.93	6.3918	0.000235	-8.35592	0.002263	-6.09106	-0.468743	0.16018	31.6839	3.45581	-9.20902	376	-5	0	0	0	0	0	0	0	0	0	0	0	0	0	1	0	1	0	0	1
2010	105	0	0	0	0.960921	-0.0398633	600.76	6.3982	6.9e-05	-9.5814	0.003438	-5.67286	-0.743371	0.15523	29.5035	3.38451	-9.20991	418	-4	0	0	0	0	0	0	0	0	0	0	0	0	0	1	0	1	0	0	1
2011	105	0	0	0	0.86226	-0.148198	604.2	6.4039	6.2e-05	-9.68838	0.00625	-5.07517	-0.65702	0.1602	25.107	3.22315	-9.16087	495	-3	0	0	0	0	0	0	0	0	0	0	0	0	0	1	0	1	0	0	1
2012	105	0	0	0	0.850595	-0.16182	612.6	6.41771	8e-05	-9.43348	0.005293	-5.24137	-0.354787	0.15796	24.2077	3.18667	-9.16289	557	-2	0	0	0	0	0	0	0	0	0	0	0	0	0	1	0	1	0	0	1
2013	105	0	0	0	0.862333	-0.148114	632.9	6.45031	8.3e-05	-9.39667	0.007329	-4.91592	-0.238661	0.14647	23.2044	3.14434	-9.11475	635	-1	0	0	0	0	0	0	0	0	0	0	0	0	0	1	0	1	0	0	1
2014	105	0	1	0	0.976432	-0.0238504	634.4	6.45268	8.2e-05	-9.40879	0.00629	-5.06879	-0.226698	0.14383	24.8867	3.21434	-9.12462	701	0	0	0	0	0	0	0	0	0	0	0	0	0	0	1	0	1	0	0	1
2015	105	0	1	0	1.01961	0.0194183	634.95	6.45355	7.9e-05	-9.44606	0.010266	-4.57892	-0.184282	0.14635	25.7072	3.24677	-9.34856	614	1	0	0	0	0	0	0	0	0	0	0	0	0	0	1	0	1	0	0	1
2016	105	0	1	0	1.07388	0.0712811	647	6.47235	0.000112	-9.09701	0.009595	-4.64651	-0.249241	0.15157	26.094	3.2617	-9.10011	861	2	0	0	0	0	0	0	0	0	0	0	0	0	0	1	0	1	0	0	1
2017	105	0	1	0	1.11433	0.108255	651	6.47851	6.3e-05	-9.67238	0.016508	-4.10391	-0.113543	0.15129	10.1016	2.3127	-8.90442	1108	3	0	0	0	0	0	0	0	0	0	0	0	0	0	1	0	1	0	0	1
2018	105	0	1	0	1.1473	0.137412	657	6.48768	7.2e-05	-9.53884	0.015183	-4.18758	-0.155257	0.12334	9.03788	2.20142	-8.73133	1379	4	0	0	0	0	0	0	0	0	0	0	0	0	0	1	0	1	0	0	1
2019	105	0	1	0	1.42982	0.357546	663	6.49678	8e-05	-9.43348	0.015495	-4.16724	-0.30661	0.17372	11.2133	2.4171	-8.80129	1744	5	0	0	0	0	0	0	0	0	0	0	0	0	0	1	0	1	0	0	1
2020	105	0	1	0	1.4527	0.373425	666	6.50129	0.000424	-7.76578	0.014108	-4.26101	0.25725	0.18066	10.5839	2.35933	-8.76185	1854	6	0	0	0	0	0	0	0	0	0	0	0	0	0	1	0	1	0	0	1
2021	105	0	1	0	1.49768	0.403919	669	6.50578	0.000471	-7.66065	0.013707	-4.28985	0.129479	0.18066	9.95168	2.29774	-9.44477	1006	7	0	0	0	0	0	0	0	0	0	0	0	0	0	1	0	1	0	0	1
2006	106	0	0	0	1.0507	0.0494528	157.09	5.05682	3.9e-05	-10.1519	0.000519	-7.56361	-0.881848	0.17808	11.423	2.43563	-7.85203	506	-8	0	0	0	0	0	0	0	0	0	0	0	0	0	1	0	1	0	0	0
2007	106	0	0	0	1.08845	0.084751	158.02	5.06272	3.6e-05	-10.232	0.004719	-5.35616	-0.521902	0.15914	11.9996	2.48488	-7.98803	501	-7	0	0	0	0	0	0	0	0	0	0	0	0	0	1	0	1	0	0	0
2008	106	0	0	0	0.950282	-0.0509968	158.93	5.06846	3.8e-05	-10.1779	0.006138	-5.09326	-0.661431	0.1669	9.7957	2.28194	-8.07579	525	-6	0	0	0	0	0	0	0	0	0	0	0	0	0	1	0	1	0	0	0
2009	106	0	0	0	0.961855	-0.0388911	159.88	5.07442	4.2e-05	-10.0778	0.010236	-4.58184	-0.697004	0.18032	11.1018	2.40711	-8.24251	562	-5	0	0	0	0	0	0	0	0	0	0	0	0	0	1	0	1	0	0	0
2010	106	0	0	0	0.819567	-0.19898	160.46	5.07805	4.6e-05	-9.98687	0.014999	-4.19977	-0.434054	0.19113	11.1439	2.41089	-8.19742	675	-4	0	0	0	0	0	0	0	0	0	0	0	0	0	1	0	1	0	0	0
2011	106	0	0	0	0.713363	-0.337765	161.4	5.08389	6e-05	-9.72117	0.01152	-4.46367	-0.348704	0.20136	10.3543	2.3374	-7.65985	1320	-3	0	0	0	0	0	0	0	0	0	0	0	0	0	1	0	1	0	0	0
2012	106	0	0	0	0.739779	-0.301404	161.9	5.08698	6.2e-05	-9.68838	0.012539	-4.37891	-0.515583	0.21152	8.89664	2.18567	-8.2154	838	-2	0	0	0	0	0	0	0	0	0	0	0	0	0	1	0	1	0	0	0
2013	106	0	0	0	0.75041	-0.287136	161.9	5.08698	6.3e-05	-9.67238	0.013688	-4.29124	-0.546657	0.19156	8.46627	2.13609	-8.20342	923	-1	0	0	0	0	0	0	0	0	0	0	0	0	0	1	0	1	0	0	0
2014	106	0	1	0	0.840051	-0.174293	160.6	5.07892	5e-05	-9.90349	0.0123	-4.39816	0.009659	0.19799	8.58599	2.15013	-8.22673	1007	0	0	0	0	0	0	0	0	0	0	0	0	0	0	1	0	1	0	0	0
2015	106	0	1	0	0.886649	-0.120306	161.61	5.08519	5.8e-05	-9.75507	0.012924	-4.34867	-0.267296	0.22057	16.7897	2.82076	-7.33076	2669	1	0	0	0	0	0	0	0	0	0	0	0	0	0	1	0	1	0	0	0
2016	106	0	1	0	1.00868	0.0086445	162	5.0876	0.00018	-8.62255	0.011981	-4.42443	0.176658	0.22068	17.3519	2.8537	-7.68344	1999	2	0	0	0	0	0	0	0	0	0	0	0	0	0	1	0	1	0	0	0
2017	106	0	1	0	1.06014	0.0583982	162	5.0876	0.000135	-8.91024	0.008908	-4.72081	0.242125	0.24158	5.54479	1.71286	-8.11193	1329	3	0	0	0	0	0	0	0	0	0	0	0	0	0	1	0	1	0	0	0
2018	106	0	1	0	1.10593	0.100691	162	5.0876	0.000121	-9.01972	0.016711	-4.09169	-0.019502	0.2028	5.29179	1.66616	-8.07963	1419	4	0	0	0	0	0	0	0	0	0	0	0	0	0	1	0	1	0	0	0
2019	106	0	1	0	1.03579	0.0351615	162	5.0876	0.000135	-8.91024	0.014824	-4.21151	0.230773	0.24225	5.50263	1.70523	-8.15835	1578	5	0	0	0	0	0	0	0	0	0	0	0	0	0	1	0	1	0	0	0
2020	106	0	1	0	1.03926	0.0385051	161.5	5.08451	0.000105	-9.16155	0.015152	-4.18962	0.411059	0.2425	5.21151	1.65087	-8.42373	1251	6	0	0	0	0	0	0	0	0	0	0	0	0	0	1	0	1	0	0	0
2021	106	0	1	0	0.969578	-0.030894	161	5.0814	0.000117	-9.05334	0.015854	-4.14433	0.123485	0.2425	5.2041	1.64945	-7.80744	2632	7	0	0	0	0	0	0	0	0	0	0	0	0	0	1	0	1	0	0	0
2006	107	0	0	0	1.04244	0.0415642	274.21	5.61389	9.5e-05	-9.26163	0.001028	-6.88014	-0.881649	0.20707	31.8316	3.46046	-8.96752	367	-8	0	0	0	0	0	0	0	0	0	0	0	0	0	1	0	1	0	0	0
2007	107	0	0	0	1.06922	0.0669304	275.2	5.6175	0.000104	-9.17112	0.008923	-4.71912	-0.77268	0.18706	28.6519	3.35522	-9.16832	324	-7	0	0	0	0	0	0	0	0	0	0	0	0	0	1	0	1	0	0	0
2008	107	0	0	0	0.905283	-0.099508	276.75	5.62312	9.9e-05	-9.22039	0.011988	-4.42385	-0.623521	0.16186	29.8145	3.395	-8.99044	450	-6	0	0	0	0	0	0	0	0	0	0	0	0	0	1	0	1	0	0	0
2009	107	0	0	0	0.882813	-0.124642	277.77	5.62679	0.0001	-9.21034	0.012918	-4.34913	-0.409471	0.21415	29.162	3.37287	-8.65745	654	-5	0	0	0	0	0	0	0	0	0	0	0	0	0	1	0	1	0	0	0
2010	107	0	0	0	0.761491	-0.272477	278.36	5.62892	0.0001	-9.21034	0.022137	-3.81051	-0.625372	0.19362	27.2513	3.3051	-8.48808	882	-4	0	0	0	0	0	0	0	0	0	0	0	0	0	1	0	1	0	0	0
2011	107	0	0	0	0.627015	-0.466786	279.4	5.63265	5.9e-05	-9.73797	0.029904	-3.50976	-0.76254	0.089464	27.0005	3.29585	-7.77476	2121	-3	0	0	0	0	0	0	0	0	0	0	0	0	0	1	0	1	0	0	0
2012	107	0	0	0	0.634586	-0.454783	279.6	5.63336	4.9e-05	-9.92369	0.030486	-3.49049	-0.273741	0.085476	22.8907	3.13073	-8.30662	1388	-2	0	0	0	0	0	0	0	0	0	0	0	0	0	1	0	1	0	0	0
2013	107	0	0	0	0.63235	-0.458312	280.2	5.6355	5.1e-05	-9.88368	0.033226	-3.40442	-0.38154	0.091962	21.6542	3.0752	-8.38889	1398	-1	0	0	0	0	0	0	0	0	0	0	0	0	0	1	0	1	0	0	0
2014	107	0	1	0	0.695525	-0.363088	279.8	5.63408	5.2e-05	-9.86427	0.034552	-3.36529	-0.317794	0.16251	22.0945	3.09533	-8.47639	1392	0	0	0	0	0	0	0	0	0	0	0	0	0	0	1	0	1	0	0	0
2015	107	0	1	0	0.796182	-0.227927	279.95	5.63461	5.2e-05	-9.86427	0.031623	-3.45387	-0.262581	0.15508	20.7488	3.03249	-7.77712	3046	1	0	0	0	0	0	0	0	0	0	0	0	0	0	1	0	1	0	0	0
2016	107	0	1	0	0.852539	-0.159537	280	5.63479	0.000116	-9.06192	0.035445	-3.33977	-0.382331	0.15471	20.7152	3.03086	-8.14933	2253	2	0	0	0	0	0	0	0	0	0	0	0	0	0	1	0	1	0	0	0
2017	107	0	1	0	0.846583	-0.166547	280	5.63479	9.1e-05	-9.30465	0.040997	-3.19426	-0.209085	0.15999	20.6693	3.02865	-8.65918	1460	3	0	0	0	0	0	0	0	0	0	0	0	0	0	1	0	1	0	0	0
2018	107	0	1	0	0.841922	-0.172068	279	5.63121	0.0001	-9.21034	0.048192	-3.03256	-0.038124	0.14193	19.4935	2.97008	-8.60544	1613	4	0	0	0	0	0	0	0	0	0	0	0	0	0	1	0	1	0	0	0
2019	107	0	1	0	0.911628	-0.0925234	279	5.63121	0.000111	-9.10598	0.048204	-3.03231	-0.126082	0.14763	20.1975	3.00556	-8.66827	1778	5	0	0	0	0	0	0	0	0	0	0	0	0	0	1	0	1	0	0	0
2020	107	0	1	0	0.906296	-0.0983889	277.5	5.62582	7.6e-05	-9.48478	0.044651	-3.10888	-0.130809	0.12872	19.2721	2.95866	-8.66087	1825	6	0	0	0	0	0	0	0	0	0	0	0	0	0	1	0	1	0	0	0
2021	107	0	1	0	0.865377	-0.14459	276	5.6204	8.5e-05	-9.37286	0.044579	-3.11049	0.4262	0.12872	19.6774	2.97947	-8.31575	2892	7	0	0	0	0	0	0	0	0	0	0	0	0	0	1	0	1	0	0	0
2006	108	1	0	0	0.927703	-0.0750436	622.73	6.43411	9.9e-06	-11.523	0.004448	-5.4153	-0.176133	0.14115	13.4175	2.59656	-9.14862	1770	-8	0	0	0	0	0	0	0	0	0	0	0	0	1	0	0	0	0	1	1
2007	108	1	0	0	0.928787	-0.0738763	630.3	6.4462	9.6e-06	-11.5538	0.016588	-4.09908	-0.133527	0.15243	12.3964	2.51741	-9.07163	2091	-7	0	0	0	0	0	0	0	0	0	0	0	0	1	0	0	0	0	1	1
2008	108	1	0	0	0.890622	-0.115835	635.95	6.45512	1.1e-05	-11.4176	0.016186	-4.12361	0.101723	0.14773	13.5195	2.60413	-8.99705	2510	-6	1	0	0	0	0	0	0	0	0	0	0	0	1	0	0	0	0	1	1
2009	108	1	0	0	1.13134	0.123406	637.92	6.45821	1.1e-05	-11.4176	0.016148	-4.12596	-0.016909	0.18566	15.3212	2.72924	-8.96671	2916	-5	0	1	0	0	0	0	0	0	0	0	0	0	1	0	0	0	0	1	1
2010	108	1	0	0	1.02629	0.0259523	645.9	6.47065	1.1e-05	-11.4176	0.015913	-4.14062	0.099146	0.16697	18.7266	2.92995	-8.88339	3584	-4	0	0	1	0	0	0	0	0	0	0	0	0	1	0	0	0	0	1	1
2011	108	1	0	0	0.99345	-0.0065716	649.4	6.47605	1.1e-05	-11.4176	0.013563	-4.30041	-0.079371	0.16213	18.6729	2.92707	-8.81749	4306	-3	0	0	0	1	0	0	0	0	0	0	0	0	1	0	0	0	0	1	1
2012	108	1	0	0	1.0088	0.0087645	655.3	6.48509	1.3e-05	-11.2506	0.015772	-4.14952	0.358027	0.14776	20.293	3.01028	-8.88749	4485	-2	0	0	0	0	1	0	0	0	0	0	0	0	1	0	0	0	0	1	1
2013	108	1	0	0	1.00439	0.0043764	655.5	6.4854	1.3e-05	-11.2506	0.016158	-4.12534	0.56962	0.14419	20.8583	3.03775	-8.95404	4635	-1	0	0	0	0	0	0	0	0	0	0	0	0	1	0	0	0	0	1	1
2014	108	1	1	1	1.02088	0.0206641	674.9	6.51457	1.8e-05	-10.9251	0.016228	-4.12102	0.627896	0.15685	22.2427	3.10202	-9.03329	4691	0	0	0	0	0	0	1	0	0	0	0	0	0	1	0	0	0	0	1	1
2015	108	1	1	1	1.11606	0.1098	678.36	6.51968	1.8e-05	-10.9251	0.013852	-4.27933	0.826001	0.16592	19.2033	2.95508	-9.11655	4751	1	0	0	0	0	0	0	1	0	0	0	0	0	1	0	0	0	0	1	1
2016	108	1	1	1	1.20239	0.184313	687	6.53233	2.6e-05	-10.5574	0.013551	-4.30129	0.671332	0.17376	19.1915	2.95446	-9.16208	4917	2	0	0	0	0	0	0	0	1	0	0	0	0	1	0	0	0	0	1	1
2017	108	1	1	1	1.25478	0.226962	693	6.54103	2.9e-05	-10.4482	0.020958	-3.86524	1.1776	0.21127	18.5771	2.92193	-9.26358	4764	3	0	0	0	0	0	0	0	0	1	0	0	0	1	0	0	0	0	1	1
2018	108	1	1	1	1.29713	0.260156	703	6.55536	3.1e-05	-10.3815	0.031442	-3.45961	0.999546	0.19459	18.0845	2.89506	-9.31586	4789	4	0	0	0	0	0	0	0	0	0	1	0	0	1	0	0	0	0	1	1
2019	108	1	1	1	1.31429	0.273299	710	6.56527	2.8e-05	-10.4833	0.030314	-3.49615	0.871812	0.21773	19.9437	2.99291	-9.41111	5114	5	0	0	0	0	0	0	0	0	0	0	1	0	1	0	0	0	0	1	1
2020	108	1	1	1	1.46282	0.380368	716.5	6.57438	7.6e-05	-9.48478	0.045505	-3.08993	1.31993	0.22518	19.837	2.98755	-9.50491	4947	6	0	0	0	0	0	0	0	0	0	0	0	1	1	0	0	0	0	1	1
2021	108	1	1	1	1.49155	0.399817	723	6.58341	8.4e-05	-9.38469	0.042641	-3.15494	1.39702	0.22518	19.9356	2.99251	-9.38888	6023	7	0	0	0	0	0	0	0	0	0	0	0	0	1	0	0	0	0	1	1
2006	109	1	0	0	0.82662	-0.190411	160.38	5.07755	1.4e-05	-11.1765	0.00373	-5.59135	-0.354935	0.17324	8.05821	2.08669	-8.94366	1525	-8	0	0	0	0	0	0	0	0	0	0	0	0	1	0	0	0	0	1	0
2007	109	1	0	0	0.858192	-0.152927	167.24	5.11943	1.9e-05	-10.8711	0.032696	-3.4205	-0.220993	0.1708	7.74668	2.04726	-8.94865	1662	-7	0	0	0	0	0	0	0	0	0	0	0	0	1	0	0	0	0	1	0
2008	109	1	0	0	0.880625	-0.127123	173.67	5.15716	2.2e-05	-10.7245	0.035016	-3.35195	0.032006	0.18174	8.07424	2.08868	-8.95606	1786	-6	1	0	0	0	0	0	0	0	0	0	0	0	1	0	0	0	0	1	0
2009	109	1	0	0	1.09099	0.0870819	177	5.17615	2.2e-05	-10.7245	0.031319	-3.46353	0.11985	0.1794	8.81868	2.17687	-9.03607	1815	-5	0	1	0	0	0	0	0	0	0	0	0	0	1	0	0	0	0	1	0
2010	109	1	0	0	0.988337	-0.0117316	180.21	5.19412	2.2e-05	-10.7245	0.031266	-3.46522	0.256097	0.18005	7.81902	2.05656	-9.06515	1971	-4	0	0	1	0	0	0	0	0	0	0	0	0	1	0	0	0	0	1	0
2011	109	1	0	0	0.938724	-0.0632342	185.3	5.22198	5.2e-05	-9.86427	0.031329	-3.46321	0.160255	0.18892	8.09125	2.09078	-9.13609	2128	-3	0	0	0	1	0	0	0	0	0	0	0	0	1	0	0	0	0	1	0
2012	109	1	0	0	1.03199	0.031486	190.9	5.25175	5.4e-05	-9.82653	0.029964	-3.50776	0.095035	0.19674	8.0996	2.09181	-9.14768	2309	-2	0	0	0	0	1	0	0	0	0	0	0	0	1	0	0	0	0	1	0
2013	109	1	0	0	1.0854	0.0819504	196.8	5.28219	5.3e-05	-9.84522	0.031689	-3.45179	0.735737	0.20636	8.01528	2.08135	-9.18435	2375	-1	0	0	0	0	0	0	0	0	0	0	0	0	1	0	0	0	0	1	0
2014	109	1	1	1	1.22551	0.203357	203.4	5.31517	6.2e-05	-9.68838	0.031715	-3.45097	0.77855	0.21293	8.02153	2.08213	-9.26557	2355	0	0	0	0	0	0	1	0	0	0	0	0	0	1	0	0	0	0	1	0
2015	109	1	1	1	1.27775	0.245102	211.15	5.35257	5.9e-05	-9.73797	0.028528	-3.55687	0.542923	0.21653	8.6825	2.16131	-9.32482	2380	1	0	0	0	0	0	0	1	0	0	0	0	0	1	0	0	0	0	1	0
2016	109	1	1	1	1.43484	0.361051	221	5.39816	0.000248	-8.30208	0.028034	-3.57434	1.00187	0.22278	8.54521	2.14537	-9.39731	2373	2	0	0	0	0	0	0	0	1	0	0	0	0	1	0	0	0	0	1	0
2017	109	1	1	1	1.41932	0.350175	231	5.44242	0.000396	-7.8341	0.029781	-3.51389	1.20174	0.23392	8.40349	2.12865	-9.47242	2359	3	0	0	0	0	0	0	0	0	1	0	0	0	1	0	0	0	0	1	0
2018	109	1	1	1	1.40721	0.341609	243	5.49306	0.001181	-6.74139	0.031995	-3.44218	1.08975	0.22001	8.18426	2.10221	-9.51382	2396	4	0	0	0	0	0	0	0	0	0	1	0	0	1	0	0	0	0	1	0
2019	109	1	1	1	1.39327	0.331653	261	5.56452	0.001206	-6.72045	0.042097	-3.16778	1.27773	0.29217	9.65737	2.26772	-9.66238	2539	5	0	0	0	0	0	0	0	0	0	0	1	0	1	0	0	0	0	1	0
2020	109	1	1	1	1.52217	0.420136	272	5.6058	0.002342	-6.05675	0.042199	-3.16536	0.765944	0.31463	10.1482	2.3173	-9.68706	2627	6	0	0	0	0	0	0	0	0	0	0	0	1	1	0	0	0	0	1	0
2021	109	1	1	1	1.42962	0.357407	283	5.64545	0.0026	-5.95224	0.0477	-3.04282	0.979826	0.31463	9.47512	2.24867	-10.1475	1752	7	0	0	0	0	0	0	0	0	0	0	0	0	1	0	0	0	0	1	0
2006	110	1	0	0	0.566775	-0.567792	306.97	5.72675	3.2e-05	-10.3498	0.004817	-5.3356	-0.203174	0.18464	13.0047	2.56531	-8.86406	599	-8	0	0	0	0	0	0	0	0	0	0	0	0	1	0	0	0	0	1	1
2007	110	1	0	0	0.588171	-0.530737	310.26	5.73741	3.2e-05	-10.3498	0.017384	-4.0522	-0.132797	0.19215	13.1135	2.57364	-8.92412	628	-7	0	0	0	0	0	0	0	0	0	0	0	0	1	0	0	0	0	1	1
2008	110	1	0	0	0.550937	-0.596134	316.64	5.75777	3.1e-05	-10.3815	0.013637	-4.29497	0.304016	0.20219	13.4283	2.59736	-9.03393	646	-6	1	0	0	0	0	0	0	0	0	0	0	0	1	0	0	0	0	1	1
2009	110	1	0	0	0.639381	-0.447255	319.61	5.7671	3.4e-05	-10.2891	0.014734	-4.2176	0.132788	0.21116	13.3345	2.59035	-9.1401	651	-5	0	1	0	0	0	0	0	0	0	0	0	0	1	0	0	0	0	1	1
2010	110	1	0	0	0.598111	-0.513979	323.54	5.77932	5.7e-05	-9.77246	0.015424	-4.17183	0.242988	0.2187	8.32445	2.1192	-9.26378	667	-4	0	0	1	0	0	0	0	0	0	0	0	0	1	0	0	0	0	1	1
2011	110	1	0	0	0.551996	-0.594215	326.5	5.78843	7.2e-05	-9.53884	0.015195	-4.18679	0.425875	0.21735	11.7602	2.46472	-9.38709	685	-3	0	0	0	1	0	0	0	0	0	0	0	0	1	0	0	0	0	1	1
2012	110	1	0	0	0.56468	-0.571497	329.3	5.79697	7.3e-05	-9.52505	0.015988	-4.13592	0.639159	0.2185	12.248	2.50537	-9.4305	743	-2	0	0	0	0	1	0	0	0	0	0	0	0	1	0	0	0	0	1	1
2013	110	1	0	0	0.619342	-0.479097	334.2	5.81174	8.9e-05	-9.32687	0.01805	-4.01461	0.741372	0.1982	13.8383	2.62744	-9.47903	787	-1	0	0	0	0	0	0	0	0	0	0	0	0	1	0	0	0	0	1	1
2014	110	1	1	1	0.606239	-0.500481	341.2	5.83247	0.00011	-9.11503	0.022184	-3.80838	1.0639	0.19242	13.318	2.58912	-9.55133	812	0	0	0	0	0	0	1	0	0	0	0	0	0	1	0	0	0	0	1	1
2015	110	1	1	1	0.622319	-0.474302	344.26	5.8414	9e-05	-9.3157	0.014567	-4.229	0.880769	0.19685	12.2598	2.50633	-9.84438	676	1	0	0	0	0	0	0	1	0	0	0	0	0	1	0	0	0	0	1	1
2016	110	1	1	1	0.659533	-0.416224	350	5.85793	0.000147	-8.82508	0.011939	-4.42795	0.842153	0.19681	13.9207	2.63338	-9.666	874	2	0	0	0	0	0	0	0	1	0	0	0	0	1	0	0	0	0	1	1
2017	110	1	1	1	0.73585	-0.306729	355	5.87212	0.000296	-8.12515	0.013835	-4.28055	0.974482	0.20699	8.7095	2.16441	-9.51482	1072	3	0	0	0	0	0	0	0	0	1	0	0	0	1	0	0	0	0	1	1
2018	110	1	1	1	0.801976	-0.220676	360	5.8861	0.000335	-8.00138	0.014126	-4.25974	1.06077	0.19688	7.79075	2.05294	-9.37604	1287	4	0	0	0	0	0	0	0	0	0	1	0	0	1	0	0	0	0	1	1
2019	110	1	1	1	0.793785	-0.230942	364	5.89715	0.000546	-7.51289	0.010286	-4.57697	0.967014	0.23295	8.64325	2.15678	-9.22091	1709	5	0	0	0	0	0	0	0	0	0	0	1	0	1	0	0	0	0	1	1
2020	110	1	1	1	0.848438	-0.164358	365.5	5.90127	0.00049	-7.62111	0.012222	-4.40452	1.30372	0.24134	8.9072	2.18686	-9.13218	1895	6	0	0	0	0	0	0	0	0	0	0	0	1	1	0	0	0	0	1	1
2021	110	1	1	1	0.823315	-0.194416	367	5.90536	0.000544	-7.51656	0.007727	-4.86303	1.02975	0.24134	8.51059	2.14131	-9.13631	1974	7	0	0	0	0	0	0	0	0	0	0	0	0	1	0	0	0	0	1	1
2006	111	0	0	0	0.882367	-0.125147	268.64	5.59337	1.3e-05	-11.2506	0.006312	-5.0653	0.021657	0.11386	13.3999	2.59525	-7.56831	2343	-8	0	0	0	0	0	0	0	0	0	0	0	0	1	0	0	1	0	0	0
2007	111	0	0	0	0.806697	-0.214807	269.5	5.59657	1.4e-05	-11.1765	0.016269	-4.11849	-0.22016	0.11651	11.3801	2.43186	-7.8564	1948	-7	0	0	0	0	0	0	0	0	0	0	0	0	1	0	0	1	0	0	0
2008	111	0	0	0	0.65642	-0.420955	270.15	5.59898	1.4e-05	-11.1765	0.015757	-4.15047	-0.129163	0.14116	12.6922	2.54099	-8.01331	1960	-6	0	0	0	0	0	0	0	0	0	0	0	0	1	0	0	1	0	0	0
2009	111	0	0	0	0.78975	-0.236039	271.06	5.60234	1.5e-05	-11.1075	0.01691	-4.07985	0.177808	0.13023	15.9668	2.77051	-8.17393	1980	-5	0	0	0	0	0	0	0	0	0	0	0	0	1	0	0	1	0	0	0
2010	111	0	0	0	0.680203	-0.385364	272.73	5.60848	1.6e-05	-11.0429	0.013083	-4.33644	0.516082	0.13422	18.0919	2.89547	-8.26001	2087	-4	0	0	0	0	0	0	0	0	0	0	0	0	1	0	0	1	0	0	0
2011	111	0	0	0	0.663956	-0.40954	273.4	5.61094	2.2e-05	-10.7245	0.013413	-4.31153	0.342633	0.14799	18.5983	2.92307	-8.16606	2679	-3	0	0	0	0	0	0	0	0	0	0	0	0	1	0	0	1	0	0	0
2012	111	0	0	0	0.653582	-0.425287	274.2	5.61386	2.1e-05	-10.771	0.016521	-4.10312	0.360793	0.12733	19.6017	2.97562	-8.43894	2230	-2	0	0	0	0	0	0	0	0	0	0	0	0	1	0	0	1	0	0	0
2013	111	0	0	0	0.615046	-0.486058	278.5	5.62942	2.2e-05	-10.7245	0.018099	-4.0119	0.67147	0.1276	21.5409	3.06995	-8.51401	2273	-1	0	0	0	0	0	0	0	0	0	0	0	0	1	0	0	1	0	0	0
2014	111	0	1	0	0.617451	-0.482156	284	5.64897	2.3e-05	-10.68	0.019878	-3.91814	0.636144	0.13073	20.9154	3.04048	-8.58258	2309	0	0	0	0	0	0	0	0	0	0	0	0	0	1	0	0	1	0	0	0
2015	111	0	1	0	0.669407	-0.401363	284.12	5.6494	2.7e-05	-10.5197	0.018513	-3.98928	1.01676	0.13162	23.9416	3.17562	-8.63448	2346	1	0	0	0	0	0	0	0	0	0	0	0	0	1	0	0	1	0	0	0
2016	111	0	1	0	0.700399	-0.356105	287	5.65948	4.8e-05	-9.94431	0.017439	-4.04905	0.804383	0.13894	25.2997	3.23079	-8.39569	3177	2	0	0	0	0	0	0	0	0	0	0	0	0	1	0	0	1	0	0	0
2017	111	0	1	0	0.688859	-0.372719	288	5.66296	6.7e-05	-9.61082	0.015814	-4.14686	0.901173	0.15848	25.4439	3.23647	-8.75401	2378	3	0	0	0	0	0	0	0	0	0	0	0	0	1	0	0	1	0	0	0
2018	111	0	1	0	0.680167	-0.385416	289	5.66643	7.3e-05	-9.52505	0.011615	-4.45546	1.39869	0.14273	23.5966	3.1611	-8.75572	2512	4	0	0	0	0	0	0	0	0	0	0	0	0	1	0	0	1	0	0	0
2019	111	0	1	0	0.638353	-0.448864	289	5.66643	8.1e-05	-9.42106	0.010136	-4.59166	1.05241	0.15595	20.4846	3.01967	-8.75192	2739	5	0	0	0	0	0	0	0	0	0	0	0	0	1	0	0	1	0	0	0
2020	111	0	1	0	0.703218	-0.352088	288	5.66296	0.000107	-9.14268	0.007329	-4.91592	1.34815	0.16172	17.5855	2.86707	-8.80393	2689	6	0	0	0	0	0	0	0	0	0	0	0	0	1	0	0	1	0	0	0
2021	111	0	1	0	0.748527	-0.289649	287	5.65948	0.000119	-9.03639	0.006994	-4.9627	1.27048	0.16172	17.8078	2.87963	-8.24807	4915	7	0	0	0	0	0	0	0	0	0	0	0	0	1	0	0	1	0	0	0
2006	112	1	0	0	0.617838	-0.481529	670.4	6.50787	2e-05	-10.8198	0.004722	-5.35552	-0.109672	0.09205	30.6966	3.42415	-8.98633	2378	-8	0	0	0	0	0	0	0	0	0	0	0	0	1	0	0	0	0	1	1
2007	112	1	0	0	0.613509	-0.48856	674.29	6.51366	1.9e-05	-10.8711	0.02203	-3.81535	-0.176155	0.097852	28.8563	3.36233	-8.95961	2705	-7	0	0	0	0	0	0	0	0	0	0	0	0	1	0	0	0	0	1	1
2008	112	1	0	0	0.609941	-0.494393	677.73	6.51875	1.9e-05	-10.8711	0.021044	-3.86114	-0.178753	0.10919	28.8488	3.36207	-8.90482	3260	-6	1	0	0	0	0	0	0	0	0	0	0	0	1	0	0	0	0	1	1
2009	112	1	0	0	0.660052	-0.415437	680.85	6.52334	2e-05	-10.8198	0.019797	-3.92223	0.338671	0.12233	29.5216	3.38512	-8.85252	3853	-5	0	1	0	0	0	0	0	0	0	0	0	0	1	0	0	0	0	1	1
2010	112	1	0	0	0.600565	-0.509884	685.27	6.52981	1.9e-05	-10.8711	0.020574	-3.88373	0.267229	0.1294	29.9712	3.40024	-8.74774	4685	-4	0	0	1	0	0	0	0	0	0	0	0	0	1	0	0	0	0	1	1
2011	112	1	0	0	0.547161	-0.603013	689.5	6.53597	1e-05	-11.5129	0.022699	-3.78543	0.071941	0.13273	30.4221	3.41517	-8.70555	5505	-3	0	0	0	1	0	0	0	0	0	0	0	0	1	0	0	0	0	1	1
2012	112	1	0	0	0.552716	-0.592911	693.2	6.54132	9.9e-06	-11.523	0.020765	-3.87449	0.461801	0.13349	31.0975	3.43713	-8.77175	5642	-2	0	0	0	0	1	0	0	0	0	0	0	0	1	0	0	0	0	1	1
2013	112	1	0	0	0.564036	-0.572637	703.5	6.55607	1.1e-05	-11.4176	0.021855	-3.82333	0.678422	0.14172	32.9498	3.49499	-8.85617	5701	-1	0	0	0	0	0	0	0	0	0	0	0	0	1	0	0	0	0	1	1
2014	112	1	1	1	0.565021	-0.570893	716.2	6.57396	9e-06	-11.6183	0.022181	-3.80852	0.519494	0.15081	36.0832	3.58583	-8.93769	5725	0	0	0	0	0	0	1	0	0	0	0	0	0	1	0	0	0	0	1	1
2015	112	1	1	1	0.619516	-0.478816	722.45	6.58265	1.1e-05	-11.4176	0.022928	-3.7754	0.601347	0.15451	33.9612	3.52522	-9.01486	5746	1	0	0	0	0	0	0	1	0	0	0	0	0	1	0	0	0	0	1	1
2016	112	1	1	1	0.659029	-0.416988	730	6.59305	2.2e-05	-10.7245	0.022153	-3.80978	0.602272	0.16333	35.72	3.57571	-9.06703	5799	2	0	0	0	0	0	0	0	1	0	0	0	0	1	0	0	0	0	1	1
2017	112	1	1	1	0.677473	-0.389386	742	6.60935	5.7e-05	-9.77246	0.023371	-3.75626	0.605719	0.14969	33.6093	3.5148	-9.16733	5641	3	0	0	0	0	0	0	0	0	1	0	0	0	1	0	0	0	0	1	1
2018	112	1	1	1	0.692148	-0.367956	755	6.62672	6.7e-05	-9.61082	0.023228	-3.7624	0.815221	0.15021	33.1309	3.50047	-9.21172	5728	4	0	0	0	0	0	0	0	0	0	1	0	0	1	0	0	0	0	1	1
2019	112	1	1	1	0.6614	-0.413396	761	6.63463	7.2e-05	-9.53884	0.023905	-3.73367	1.4371	0.20589	36.5922	3.59984	-9.27579	6201	5	0	0	0	0	0	0	0	0	0	0	1	0	1	0	0	0	0	1	1
2020	112	1	1	1	0.710163	-0.342261	766	6.64118	7.7e-05	-9.47171	0.025105	-3.68469	1.70657	0.18263	36.7215	3.60336	-9.29308	6199	6	0	0	0	0	0	0	0	0	0	0	0	1	1	0	0	0	0	1	1
2021	112	1	1	1	0.720056	-0.328426	771	6.64769	8.6e-05	-9.36116	0.027337	-3.59951	1.47993	0.18263	36.1497	3.58767	-9.33016	6376	7	0	0	0	0	0	0	0	0	0	0	0	0	1	0	0	0	0	1	1
2006	113	0	0	0	0.804953	-0.216972	459.14	6.12936	7.5e-05	-9.49802	0.002734	-5.90199	-0.240647	0.11657	16.7402	2.81781	-7.78293	2988	-8	0	0	0	0	0	0	0	0	0	0	0	0	1	0	0	0	0	0	1
2007	113	0	0	0	0.811212	-0.209226	463.1	6.13794	7.1e-05	-9.55283	0.012021	-4.4211	0.090913	0.12411	15.7832	2.75894	-7.90767	2899	-7	0	0	0	0	0	0	0	0	0	0	0	0	1	0	0	0	0	0	1
2008	113	0	0	0	0.767917	-0.264073	468.5	6.14954	5.6e-05	-9.79016	0.013842	-4.28005	-0.150327	0.13797	15.7851	2.75907	-8.06444	2798	-6	0	0	0	0	0	0	0	0	0	0	0	0	1	0	0	0	0	0	1
2009	113	0	0	0	0.845038	-0.168373	471.77	6.15649	5.6e-05	-9.79016	0.012262	-4.40125	0.234508	0.13905	17.4864	2.86142	-8.28856	2599	-5	0	0	0	0	0	0	0	0	0	0	0	0	1	0	0	0	0	0	1
2010	113	0	0	0	0.803599	-0.218655	476.36	6.16617	5.3e-05	-9.84522	0.012211	-4.40542	0.127663	0.1323	30.9786	3.4333	-8.44774	2538	-4	0	0	0	0	0	0	0	0	0	0	0	0	1	0	0	0	0	0	1
2011	113	0	0	0	0.763798	-0.269452	479.2	6.17212	3.4e-05	-10.2891	0.01413	-4.25945	0.113783	0.12881	30.8083	3.42778	-8.68691	2322	-3	0	0	0	0	0	0	0	0	0	0	0	0	1	0	0	0	0	0	1
2012	113	0	0	0	0.753962	-0.282414	482.5	6.17898	3.6e-05	-10.232	0.01393	-4.27371	0.46464	0.11997	24.1718	3.18519	-8.69722	2595	-2	0	0	0	0	0	0	0	0	0	0	0	0	1	0	0	0	0	0	1
2013	113	0	0	0	0.731667	-0.312429	489.5	6.19339	2.8e-05	-10.4833	0.015268	-4.182	0.390505	0.11523	24.7193	3.20758	-8.69648	2866	-1	0	0	0	0	0	0	0	0	0	0	0	0	1	0	0	0	0	0	1
2014	113	0	1	0	0.728149	-0.317249	497.4	6.20939	2.7e-05	-10.5197	0.016049	-4.13211	1.28276	0.11389	23.9712	3.17685	-8.73045	3079	0	0	0	0	0	0	0	0	0	0	0	0	0	1	0	0	0	0	0	1
2015	113	0	1	0	0.784257	-0.243018	502.08	6.21876	2.8e-05	-10.4833	0.01255	-4.37803	1.26451	0.1162	29.6817	3.39053	-8.74953	3378	1	0	0	0	0	0	0	0	0	0	0	0	0	1	0	0	0	0	0	1
2016	113	0	1	0	0.854545	-0.157186	508	6.23048	5.3e-05	-9.84522	0.01219	-4.40714	1.1434	0.12551	29.0804	3.37006	-8.72027	3857	2	0	0	0	0	0	0	0	0	0	0	0	0	1	0	0	0	0	0	1
2017	113	0	1	0	0.857189	-0.154097	514	6.24222	7.6e-05	-9.48478	0.017874	-4.02441	0.798441	0.12935	27.5822	3.31717	-8.82026	3735	3	0	0	0	0	0	0	0	0	0	0	0	0	1	0	0	0	0	0	1
2018	113	0	1	0	0.859235	-0.151713	521	6.25575	8.8e-05	-9.33817	0.011612	-4.45572	1.50587	0.11063	25.7084	3.24682	-8.89209	3676	4	0	0	0	0	0	0	0	0	0	0	0	0	1	0	0	0	0	0	1
2019	113	0	1	0	0.840434	-0.173837	522	6.25767	8.4e-05	-9.38469	0.012513	-4.38099	1.21941	0.14818	27.3574	3.30899	-9.15702	3329	5	0	0	0	0	0	0	0	0	0	0	0	0	1	0	0	0	0	0	1
2020	113	0	1	0	0.967293	-0.0332541	524	6.26149	0.000113	-9.08812	0.00829	-4.7927	0.742519	0.1541	24.68	3.20599	-9.01671	3657	6	0	0	0	0	0	0	0	0	0	0	0	0	1	0	0	0	0	0	1
2021	113	0	1	0	0.82646	-0.190604	526	6.2653	0.000125	-8.9872	0.008144	-4.81047	1.79265	0.1541	23.0768	3.13883	-8.96611	4079	7	0	0	0	0	0	0	0	0	0	0	0	0	1	0	0	0	0	0	1
2006	114	0	0	0	1.09991	0.0952329	305.27	5.7212	3e-05	-10.4143	0.004232	-5.46508	-0.11061	0.13239	13.2357	2.58292	-7.82643	1569	-8	0	0	0	0	0	0	0	0	0	0	0	0	1	0	0	1	0	0	1
2007	114	0	0	0	1.0058	0.0057862	306.33	5.72466	3e-05	-10.4143	0.014619	-4.22543	0.223328	0.12271	12.9047	2.55759	-8.02299	1410	-7	0	0	0	0	0	0	0	0	0	0	0	0	1	0	0	1	0	0	1
2008	114	0	0	0	0.933012	-0.0693373	308.13	5.73052	3e-05	-10.4143	0.012919	-4.34906	-0.052865	0.12786	13.5067	2.60318	-8.14952	1434	-6	0	0	0	0	0	0	0	0	0	0	0	0	1	0	0	1	0	0	1
2009	114	0	0	0	0.953137	-0.0479968	310.1	5.73689	3.1e-05	-10.3815	0.012366	-4.39281	0.058331	0.12983	15.0279	2.70991	-8.224	1463	-5	0	0	0	0	0	0	0	0	0	0	0	0	1	0	0	1	0	0	1
2010	114	0	0	0	0.86732	-0.142347	313.9	5.74907	2.9e-05	-10.4482	0.011576	-4.45882	0.178973	0.11708	14.0424	2.64208	-8.31032	1483	-4	0	0	0	0	0	0	0	0	0	0	0	0	1	0	0	1	0	0	1
2011	114	0	0	0	0.808213	-0.21293	313.4	5.74748	4.4e-05	-10.0313	0.01111	-4.49991	0.254552	0.13145	11.3008	2.42487	-8.37955	1597	-3	0	0	0	0	0	0	0	0	0	0	0	0	1	0	0	1	0	0	1
2012	114	0	0	0	0.786682	-0.239931	313.9	5.74907	4.8e-05	-9.94431	0.011151	-4.49623	0.258774	0.11511	13.2139	2.58127	-8.49512	1569	-2	0	0	0	0	0	0	0	0	0	0	0	0	1	0	0	1	0	0	1
2013	114	0	0	0	0.764192	-0.268936	316	5.75574	5.2e-05	-9.86427	0.009635	-4.64235	0.671095	0.10597	14.8289	2.69658	-8.57341	1603	-1	0	0	0	0	0	0	0	0	0	0	0	0	1	0	0	1	0	0	1
2014	114	0	1	0	0.767626	-0.264452	319.2	5.76582	5.5e-05	-9.80818	0.010071	-4.59809	0.719573	0.11251	16.4447	2.8	-8.6592	1626	0	0	0	0	0	0	0	0	0	0	0	0	0	1	0	0	1	0	0	1
2015	114	0	1	0	0.816728	-0.202449	319.86	5.76788	5e-05	-9.90349	0.008028	-4.82482	1.11361	0.16275	19.569	2.97395	-8.57134	1954	1	0	0	0	0	0	0	0	0	0	0	0	0	1	0	0	1	0	0	1
2016	114	0	1	0	0.848363	-0.164447	321	5.77144	0.000117	-9.05334	0.007245	-4.92744	0.631336	0.15996	17.7023	2.8737	-8.70209	1832	2	0	0	0	0	0	0	0	0	0	0	0	0	1	0	0	1	0	0	1
2017	114	0	1	0	0.896885	-0.108828	319	5.76519	0.000151	-8.79823	0.010931	-4.51615	0.909845	0.16749	17.1312	2.8409	-8.82397	1710	3	0	0	0	0	0	0	0	0	0	0	0	0	1	0	0	1	0	0	1
2018	114	0	1	0	0.935305	-0.0668827	320	5.76832	0.000185	-8.59516	0.012468	-4.38459	0.725781	0.15691	15.7169	2.75474	-8.85053	1740	4	0	0	0	0	0	0	0	0	0	0	0	0	1	0	0	1	0	0	1
2019	114	0	1	0	1.01629	0.0161636	318	5.76205	0.000207	-8.48279	0.010914	-4.51771	1.45107	0.16864	15.278	2.72641	-9.04897	1558	5	0	0	0	0	0	0	0	0	0	0	0	0	1	0	0	1	0	0	1
2020	114	0	1	0	1.20909	0.18987	316.5	5.75732	0.000283	-8.17006	0.010465	-4.55972	0.817855	0.17478	13.8333	2.62708	-8.88871	1835	6	0	0	0	0	0	0	0	0	0	0	0	0	1	0	0	1	0	0	1
2021	114	0	1	0	1.34699	0.297869	315	5.75257	0.000315	-8.06294	0.008473	-4.77087	0.896534	0.17478	12.6967	2.54134	-9.41088	1102	7	0	0	0	0	0	0	0	0	0	0	0	0	1	0	0	1	0	0	1
2006	115	0	0	0	0.694182	-0.365021	287.52	5.66129	1.6e-05	-11.0429	0.00399	-5.52396	-0.194507	0.14965	12.8088	2.55013	-7.73942	1959	-8	0	0	0	0	0	0	0	0	0	0	0	0	1	0	0	1	0	0	0
2007	115	0	0	0	0.637791	-0.449745	289.2	5.66712	1.8e-05	-10.9251	0.010613	-4.54568	0.13446	0.16263	12.4484	2.5216	-8.16989	1444	-7	0	0	0	0	0	0	0	0	0	0	0	0	1	0	0	1	0	0	0
2008	115	0	0	0	0.602933	-0.50595	291.3	5.67435	1.9e-05	-10.8711	0.016361	-4.11285	-0.059013	0.1684	14.7406	2.69061	-8.28233	1511	-6	0	0	0	0	0	0	0	0	0	0	0	0	1	0	0	1	0	0	0
2009	115	0	0	0	0.714684	-0.335915	293.35	5.68137	1.9e-05	-10.8711	0.015437	-4.17099	0.166011	0.18131	18.4833	2.91687	-8.4401	1564	-5	0	0	0	0	0	0	0	0	0	0	0	0	1	0	0	1	0	0	0
2010	115	0	0	0	0.633615	-0.456314	314.37	5.75057	2.4e-05	-10.6375	0.013397	-4.31273	0.172074	0.18936	18.447	2.9149	-8.44535	1762	-4	0	0	0	0	0	0	0	0	0	0	0	0	1	0	0	1	0	0	0
2011	115	0	0	0	0.55123	-0.595603	295.1	5.68731	3.3e-05	-10.319	0.013605	-4.29732	0.23933	0.19724	19.3048	2.96035	-8.19865	2658	-3	0	0	0	0	0	0	0	0	0	0	0	0	1	0	0	1	0	0	0
2012	115	0	0	0	0.546092	-0.604968	297.7	5.69609	3.5e-05	-10.2602	0.01622	-4.12151	0.65893	0.19889	20.1544	3.00342	-8.58138	1985	-2	0	0	0	0	0	0	0	0	0	0	0	0	1	0	0	1	0	0	0
2013	115	0	0	0	0.63562	-0.453154	302.6	5.71241	3.5e-05	-10.2602	0.017575	-4.04128	0.469339	0.19904	21.5405	3.06993	-8.63308	2021	-1	0	0	0	0	0	0	0	0	0	0	0	0	1	0	0	1	0	0	0
2014	115	0	1	0	0.635893	-0.452726	307.1	5.72717	3.4e-05	-10.2891	0.023489	-3.75122	0.738277	0.22477	23.4048	3.15294	-8.72326	2006	0	0	0	0	0	0	0	0	0	0	0	0	0	1	0	0	1	0	0	0
2015	115	0	1	0	0.68111	-0.384032	309.38	5.73457	3.6e-05	-10.232	0.022439	-3.79696	0.63497	0.26834	19.4816	2.96947	-8.78602	2046	1	0	0	0	0	0	0	0	0	0	0	0	0	1	0	0	1	0	0	0
2016	115	0	1	0	0.729269	-0.315713	314	5.74939	0.000105	-9.16155	0.020329	-3.89571	0.826855	0.27754	20.5504	3.02288	-8.40516	3206	2	0	0	0	0	0	0	0	0	0	0	0	0	1	0	0	1	0	0	0
2017	115	0	1	0	0.80736	-0.213986	316	5.75574	0.000106	-9.15207	0.028157	-3.56996	1.20599	0.30145	21.5393	3.06988	-8.98025	1930	3	0	0	0	0	0	0	0	0	0	0	0	0	1	0	0	1	0	0	0
2018	115	0	1	0	0.873175	-0.13562	319	5.76519	0.000117	-9.05334	0.029784	-3.51378	1.10767	0.28458	21.9036	3.08665	-9.08316	1841	4	0	0	0	0	0	0	0	0	0	0	0	0	1	0	0	1	0	0	0
2019	115	0	1	0	0.962825	-0.0378841	318	5.76205	0.00013	-8.94798	0.041542	-3.18105	1.00303	0.35286	23.7231	3.16645	-9.25393	1707	5	0	0	0	0	0	0	0	0	0	0	0	0	1	0	0	1	0	0	0
2020	115	0	1	0	1.01978	0.019584	317.5	5.76048	0.00018	-8.62255	0.026472	-3.63167	1.1268	0.39573	24.858	3.21318	-8.92951	2520	6	0	0	0	0	0	0	0	0	0	0	0	0	1	0	0	1	0	0	0
2021	115	0	1	0	1.10212	0.0972374	317	5.7589	0.0002	-8.51719	0.039567	-3.22976	1.37151	0.39573	23.0773	3.13885	-8.44803	4200	7	0	0	0	0	0	0	0	0	0	0	0	0	1	0	0	1	0	0	0
2006	116	0	0	0	1.12328	0.116249	328.1	5.79332	0.000156	-8.76566	0.004868	-5.32507	-0.228016	0.11339	51.0645	3.93309	-9.60802	258	-8	0	0	0	0	0	0	0	0	0	0	0	0	1	0	0	0	0	0	0
2007	116	0	0	0	1.09543	0.0911433	330.44	5.80042	0.000102	-9.19054	0.009171	-4.69171	-0.268977	0.10789	49.7655	3.90732	-9.38248	355	-7	0	0	0	0	0	0	0	0	0	0	0	0	1	0	0	0	0	0	0
2008	116	0	0	0	0.984402	-0.0157208	335.03	5.81422	9.2e-05	-9.29372	0.007638	-4.87462	-0.076467	0.10823	50.8458	3.9288	-9.16924	502	-6	0	0	0	0	0	0	0	0	0	0	0	0	1	0	0	0	0	0	0
2009	116	0	0	0	1.03193	0.0314288	335.95	5.81696	7.7e-05	-9.47171	0.008742	-4.73962	-0.068564	0.14142	53.8471	3.98615	-8.93461	708	-5	0	0	0	0	0	0	0	0	0	0	0	0	1	0	0	0	0	0	0
2010	116	0	0	0	0.897788	-0.107821	339.37	5.82709	5.9e-05	-9.73797	0.011029	-4.50723	0.229092	0.11769	53.8643	3.98647	-8.69425	1024	-4	0	0	0	0	0	0	0	0	0	0	0	0	1	0	0	0	0	0	0
2011	116	0	0	0	0.747492	-0.291032	340	5.82895	5.6e-05	-9.79016	0.006139	-5.09309	0.253037	0.12592	52.5093	3.96099	-8.4976	1476	-3	0	0	0	0	0	0	0	0	0	0	0	0	1	0	0	0	0	0	0
2012	116	0	0	0	0.699833	-0.356914	342.3	5.83569	5.9e-05	-9.73797	0.008426	-4.77643	0.390016	0.099483	53.8087	3.98544	-8.57322	1569	-2	0	0	0	0	0	0	0	0	0	0	0	0	1	0	0	0	0	0	0
2013	116	0	0	0	0.61745	-0.482158	347.2	5.8499	6.7e-05	-9.61082	0.009352	-4.67216	0.539445	0.099833	47.791	3.86684	-8.67759	1618	-1	0	0	0	0	0	0	0	0	0	0	0	0	1	0	0	0	0	0	0
2014	116	0	1	0	0.612519	-0.490175	352.2	5.8642	6e-05	-9.72117	0.006485	-5.03826	0.807608	0.09608	52.182	3.95474	-8.75047	1657	0	0	0	0	0	0	0	0	0	0	0	0	0	1	0	0	0	0	0	0
2015	116	0	1	0	0.624193	-0.471296	348.92	5.85484	5.7e-05	-9.77246	0.005456	-5.21104	1.06978	0.095367	44.6426	3.79869	-9.01446	1393	1	0	0	0	0	0	0	0	0	0	0	0	0	1	0	0	0	0	0	0
2016	116	0	1	0	0.657545	-0.419242	352	5.86363	6.5e-05	-9.64112	0.006823	-4.98746	1.11183	0.09284	37.2077	3.61652	-8.92393	1634	2	0	0	0	0	0	0	0	0	0	0	0	0	1	0	0	0	0	0	0
2017	116	0	1	0	0.681051	-0.384118	351	5.86079	0.0001	-9.21034	0.00867	-4.74789	1.03822	0.11105	31.0755	3.43642	-8.82454	1875	3	0	0	0	0	0	0	0	0	0	0	0	0	1	0	0	0	0	0	0
2018	116	0	1	0	0.700622	-0.355787	354	5.8693	0.000103	-9.18078	0.022749	-3.78323	0.792871	0.13712	22.6751	3.12127	-8.73022	2127	4	0	0	0	0	0	0	0	0	0	0	0	0	1	0	0	0	0	0	0
2019	116	0	1	0	0.702655	-0.352889	356	5.87493	0.000103	-9.18078	0.03021	-3.49958	1.23234	0.16777	25.3782	3.23389	-8.83387	2378	5	0	0	0	0	0	0	0	0	0	0	0	0	1	0	0	0	0	0	0
2020	116	0	1	0	0.737646	-0.304291	356	5.87493	0.000187	-8.5844	0.033021	-3.41061	0.838116	0.17305	27.1487	3.30133	-8.94698	2259	6	0	0	0	0	0	0	0	0	0	0	0	0	1	0	0	0	0	0	0
2021	116	0	1	0	0.598448	-0.513416	356	5.87493	0.000208	-8.47797	0.023439	-3.75335	0.810642	0.17305	28.0733	3.33482	-9.01121	2445	7	0	0	0	0	0	0	0	0	0	0	0	0	1	0	0	0	0	0	0
2006	117	0	0	0	0.722499	-0.32504	483.96	6.182	3e-05	-10.4143	0.002494	-5.99387	-0.797769	0.17245	13.6463	2.61347	-9.04268	1400	-8	0	0	0	0	0	0	0	0	0	0	0	0	0	1	0	0	0	0	1
2007	117	0	0	0	0.727658	-0.317924	491.31	6.19707	3.7e-05	-10.2046	0.017303	-4.05687	-0.551285	0.17147	11.3772	2.43161	-9.1072	1418	-7	0	0	0	0	0	0	0	0	0	0	0	0	0	1	0	0	0	0	1
2008	117	0	0	0	0.694765	-0.364181	494.73	6.20401	4.4e-05	-10.0313	0.015156	-4.18936	-0.743317	0.17742	10.8413	2.38336	-9.24144	1398	-6	0	0	0	0	0	0	0	0	0	0	0	0	0	1	0	0	0	0	1
2009	117	0	0	0	0.697578	-0.360141	497.33	6.20925	4.4e-05	-10.0313	0.018053	-4.01444	-0.816595	0.1796	12.1405	2.49655	-9.36848	1402	-5	0	0	0	0	0	0	0	0	0	0	0	0	0	1	0	0	0	0	1
2010	117	0	0	0	0.774357	-0.255722	502.25	6.2191	3.3e-05	-10.319	0.015335	-4.17762	-0.758626	0.18168	11.1492	2.41137	-9.46922	1407	-4	0	0	0	0	0	0	0	0	0	0	0	0	0	1	0	0	0	0	1
2011	117	0	0	0	0.617231	-0.482511	505	6.22456	2.9e-05	-10.4482	0.01242	-4.38845	-0.779033	0.15098	11.7263	2.46183	-9.55837	1432	-3	0	0	0	0	0	0	0	0	0	0	0	0	0	1	0	0	0	0	1
2012	117	0	0	0	0.684677	-0.378808	507.9	6.23029	2.3e-05	-10.68	0.012962	-4.34573	-0.366629	0.16839	12.0159	2.48623	-9.52066	1666	-2	0	0	0	0	0	0	0	0	0	0	0	0	0	1	0	0	0	0	1
2013	117	0	0	0	0.717866	-0.331473	510.1	6.23461	2.5e-05	-10.5966	0.012918	-4.34913	-0.492782	0.15792	11.3822	2.43205	-9.49393	1876	-1	0	0	0	0	0	0	0	0	0	0	0	0	0	1	0	0	0	0	1
2014	117	0	1	0	0.73777	-0.304123	517.7	6.2494	2.7e-05	-10.5197	0.016706	-4.09199	-0.005634	0.16324	14.8091	2.69524	-9.47391	2107	0	0	0	0	0	0	0	0	0	0	0	0	0	0	1	0	0	0	0	1
2015	117	0	1	0	0.75633	-0.279277	520.38	6.25456	3.3e-05	-10.319	0.015097	-4.19326	-0.322278	0.18359	15.0682	2.71259	-9.46394	2364	1	0	0	0	0	0	0	0	0	0	0	0	0	0	1	0	0	0	0	1
2016	117	0	1	0	0.808796	-0.212209	523	6.25958	7.2e-05	-9.53884	0.017386	-4.05209	-0.122045	0.18846	14.3122	2.66111	-9.34518	2883	2	0	0	0	0	0	0	0	0	0	0	0	0	0	1	0	0	0	0	1
2017	117	0	1	0	0.863325	-0.146964	525	6.2634	8.1e-05	-9.42106	0.033276	-3.40292	-0.008351	0.20551	11.312	2.42586	-9.48046	2756	3	0	0	0	0	0	0	0	0	0	0	0	0	0	1	0	0	0	0	1
2018	117	0	1	0	0.910605	-0.0936465	532	6.27664	0.000153	-8.78507	0.036392	-3.31341	-0.150641	0.21532	11.1625	2.41256	-9.49804	2869	4	0	0	0	0	0	0	0	0	0	0	0	0	0	1	0	0	0	0	1
2019	117	0	1	0	1.02868	0.0282764	536	6.28413	0.000166	-8.70352	0.040735	-3.20067	0.029765	0.21307	11.0279	2.40042	-9.57946	2788	5	0	0	0	0	0	0	0	0	0	0	0	0	0	1	0	0	0	0	1
2020	117	0	1	0	1.0586	0.0569435	538	6.28786	0.000197	-8.53231	0.044409	-3.11431	-0.15362	0.21938	10.8356	2.38283	-9.5026	3081	6	0	0	0	0	0	0	0	0	0	0	0	0	0	1	0	0	0	0	1
2021	117	0	1	0	0.992559	-0.0074689	540	6.29157	0.000219	-8.42644	0.052701	-2.94312	-0.02718	0.21938	11.213	2.41708	-9.65439	2874	7	0	0	0	0	0	0	0	0	0	0	0	0	0	1	0	0	0	0	1
2006	118	0	0	0	0.677389	-0.389509	153.62	5.03448	2e-05	-10.8198	0.001999	-6.21511	-0.619793	0.14236	4.80704	1.57008	-8.16398	640	-8	0	0	0	0	0	0	0	0	0	0	0	0	0	1	0	1	0	0	0
2007	118	0	0	0	0.61481	-0.486443	156.18	5.05101	2.1e-05	-10.771	0.008792	-4.73391	-0.841369	0.13834	4.59465	1.52489	-8.25087	629	-7	0	0	0	0	0	0	0	0	0	0	0	0	0	1	0	1	0	0	0
2008	118	0	0	0	0.549281	-0.599144	158.23	5.06405	2.1e-05	-10.771	0.008103	-4.81552	-0.454154	0.14052	5.52036	1.70844	-8.35336	659	-6	0	0	0	0	0	0	0	0	0	0	0	0	0	1	0	1	0	0	0
2009	118	0	0	0	0.558647	-0.582238	160.22	5.07655	2.3e-05	-10.68	0.007456	-4.89874	-0.546579	0.13782	7.89258	2.06592	-8.40492	728	-5	0	0	0	0	0	0	0	0	0	0	0	0	0	1	0	1	0	0	0
2010	118	0	0	0	0.509543	-0.674242	163.16	5.09473	2.8e-05	-10.4833	0.007553	-4.88581	-0.640819	0.15855	6.88367	1.92915	-8.47454	798	-4	0	0	0	0	0	0	0	0	0	0	0	0	0	1	0	1	0	0	0
2011	118	0	0	0	0.461587	-0.773084	164.6	5.10352	2.8e-05	-10.4833	0.007841	-4.84839	-0.664626	0.15528	7.25971	1.98234	-8.34791	1009	-3	0	0	0	0	0	0	0	0	0	0	0	0	0	1	0	1	0	0	0
2012	118	0	0	0	0.54984	-0.598128	166.7	5.1162	3.6e-05	-10.232	0.007895	-4.84153	-0.656875	0.16169	7.55287	2.02193	-8.38498	1086	-2	0	0	0	0	0	0	0	0	0	0	0	0	0	1	0	1	0	0	0
2013	118	0	0	0	0.583905	-0.538017	166.3	5.11379	3.6e-05	-10.232	0.008433	-4.7756	-0.419422	0.161	11.581	2.44937	-8.32117	1236	-1	0	0	0	0	0	0	0	0	0	0	0	0	0	1	0	1	0	0	0
2014	118	0	1	0	0.592427	-0.523528	167.8	5.12277	3.4e-05	-10.2891	0.007616	-4.8775	-0.326922	0.16963	9.51464	2.25283	-8.3012	1370	0	0	0	0	0	0	0	0	0	0	0	0	0	0	1	0	1	0	0	0
2015	118	0	1	0	0.633557	-0.456406	166.73	5.11638	3.4e-05	-10.2891	0.015073	-4.19485	0.140332	0.17944	9.91931	2.29448	-8.29813	1464	1	0	0	0	0	0	0	0	0	0	0	0	0	0	1	0	1	0	0	0
2016	118	0	1	0	0.668107	-0.403307	169	5.1299	6.6e-05	-9.62585	0.010748	-4.53304	0.083592	0.18153	10.6062	2.36144	-8.15693	1825	2	0	0	0	0	0	0	0	0	0	0	0	0	0	1	0	1	0	0	0
2017	118	0	1	0	0.805123	-0.21676	169	5.1299	0.000102	-9.19054	0.020614	-3.88178	-0.131098	0.13993	8.66277	2.15903	-7.97012	2186	3	0	0	0	0	0	0	0	0	0	0	0	0	0	1	0	1	0	0	0
2018	118	0	1	0	0.964015	-0.0366483	170	5.1358	0.000201	-8.51221	0.013069	-4.33751	0.256363	0.16568	10.4732	2.34882	-7.76743	2599	4	0	0	0	0	0	0	0	0	0	0	0	0	0	1	0	1	0	0	0
2019	118	0	1	0	1.11146	0.105677	171	5.14166	0.0002	-8.51719	0.019665	-3.92891	-0.191364	0.16408	11.1159	2.40838	-7.74183	2898	5	0	0	0	0	0	0	0	0	0	0	0	0	0	1	0	1	0	0	0
2020	118	0	1	0	1.15246	0.141895	171	5.14166	0.00029	-8.14563	0.021817	-3.82507	-0.032244	0.16546	11.1295	2.4096	-8.01474	2272	6	0	0	0	0	0	0	0	0	0	0	0	0	0	1	0	1	0	0	0
2021	118	0	1	0	1.11699	0.110642	171	5.14166	0.000323	-8.03786	0.02447	-3.71031	0.136276	0.16546	10.9838	2.39642	-8.29511	1854	7	0	0	0	0	0	0	0	0	0	0	0	0	0	1	0	1	0	0	0
2006	119	0	0	0	0.510899	-0.671584	181.97	5.20384	1.9e-05	-10.8711	0.003578	-5.63295	-0.935776	0.17029	6.52834	1.87615	-7.48339	1493	-8	0	0	0	0	0	0	0	0	0	0	0	0	0	1	0	1	0	0	1
2007	119	0	0	0	0.487809	-0.717831	184.65	5.21846	2.5e-05	-10.5966	0.006442	-5.04492	-0.709383	0.16137	6.94362	1.93782	-7.654	1380	-7	0	0	0	0	0	0	0	0	0	0	0	0	0	1	0	1	0	0	1
2008	119	0	0	0	0.460029	-0.776466	185.77	5.22451	2.4e-05	-10.6375	0.006505	-5.03518	-0.608735	0.17873	7.91197	2.06838	-7.77197	1419	-6	0	0	0	0	0	0	0	0	0	0	0	0	0	1	0	1	0	0	1
2009	119	0	0	0	0.480532	-0.732861	186.93	5.23073	2.2e-05	-10.7245	0.004862	-5.3263	-0.758451	0.24214	8.57861	2.14927	-7.82788	1501	-5	0	0	0	0	0	0	0	0	0	0	0	0	0	1	0	1	0	0	1
2010	119	0	0	0	0.451114	-0.796036	188.09	5.23692	2.4e-05	-10.6375	0.009788	-4.6266	-0.781757	0.20284	6.09005	1.80666	-7.94963	1521	-4	0	0	0	0	0	0	0	0	0	0	0	0	0	1	0	1	0	0	1
2011	119	0	0	0	0.405405	-0.902868	190.3	5.2486	1.1e-05	-11.4176	0.011145	-4.49676	-0.497008	0.23564	6.21356	1.82673	-7.8264	1981	-3	0	0	0	0	0	0	0	0	0	0	0	0	0	1	0	1	0	0	1
2012	119	0	0	0	0.525658	-0.643105	192.4	5.25958	1.1e-05	-11.4176	0.011665	-4.45116	-0.42823	0.26751	6.71151	1.90383	-8.09527	1693	-2	0	0	0	0	0	0	0	0	0	0	0	0	0	1	0	1	0	0	1
2013	119	0	0	0	0.566397	-0.56846	193.6	5.26579	1.1e-05	-11.4176	0.016299	-4.11665	-0.30022	0.21325	6.72586	1.90596	-8.20448	1630	-1	0	0	0	0	0	0	0	0	0	0	0	0	0	1	0	1	0	0	1
2014	119	0	1	0	0.581411	-0.542297	198.2	5.28928	1.1e-05	-11.4176	0.019144	-3.95577	-0.202081	0.21899	8.7457	2.16856	-8.34462	1537	0	0	0	0	0	0	0	0	0	0	0	0	0	0	1	0	1	0	0	1
2015	119	0	1	0	0.642328	-0.442656	198.34	5.28998	1.2e-05	-11.3306	0.02061	-3.88198	0.00194	0.23609	8.76388	2.17064	-8.35405	1636	1	0	0	0	0	0	0	0	0	0	0	0	0	0	1	0	1	0	0	1
2016	119	0	1	0	0.714364	-0.336363	200	5.29832	2.7e-05	-10.5197	0.022432	-3.79727	-0.121175	0.25431	9.96993	2.29957	-8.45472	1610	2	0	0	0	0	0	0	0	0	0	0	0	0	0	1	0	1	0	0	1
2017	119	0	1	0	0.856898	-0.154436	200	5.29832	4.8e-05	-9.94431	0.024135	-3.72409	-0.042577	0.25841	7.13451	1.96494	-8.46624	1584	3	0	0	0	0	0	0	0	0	0	0	0	0	0	1	0	1	0	0	1
2018	119	0	1	0	1.02365	0.0233757	200	5.29832	8.8e-05	-9.33817	0.026617	-3.62621	-0.124327	0.26331	6.24062	1.83108	-8.33791	1751	4	0	0	0	0	0	0	0	0	0	0	0	0	0	1	0	1	0	0	1
2019	119	0	1	0	1.0827	0.0794552	200	5.29832	0.0001	-9.21034	0.02604	-3.64812	0.347651	0.24867	4.94389	1.59815	-8.269	1718	5	0	0	0	0	0	0	0	0	0	0	0	0	0	1	0	1	0	0	1
2020	119	0	1	0	1.1119	0.106071	199.5	5.29581	0.000142	-8.85968	0.02809	-3.57234	0.352975	0.25746	4.95063	1.59951	-8.37666	1592	6	0	0	0	0	0	0	0	0	0	0	0	0	0	1	0	1	0	0	1
2021	119	0	1	0	1.07208	0.0696007	199	5.29331	0.000157	-8.75926	0.029332	-3.52908	0.586565	0.25746	5.1559	1.64014	-8.18889	2073	7	0	0	0	0	0	0	0	0	0	0	0	0	0	1	0	1	0	0	1
2006	120	0	0	0	0.628346	-0.464665	472.67	6.1584	1.1e-05	-11.4176	0.002502	-5.99066	-0.681874	0.12042	14.4456	2.67039	-8.15249	1458	-8	0	0	0	0	0	0	0	0	0	0	0	0	0	1	0	0	0	0	0
2007	120	0	0	0	0.620845	-0.476674	479.58	6.17291	1.1e-05	-11.4176	0.005468	-5.20884	-0.86354	0.12648	13.7221	2.61901	-8.37838	1253	-7	0	0	0	0	0	0	0	0	0	0	0	0	0	1	0	0	0	0	0
2008	120	0	0	0	0.602002	-0.507495	484.67	6.18347	1.2e-05	-11.3306	0.005473	-5.20793	-0.662594	0.19485	13.7656	2.62217	-8.41888	1343	-6	0	0	0	0	0	0	0	0	0	0	0	0	0	1	0	0	0	0	0
2009	120	0	0	0	0.676216	-0.391243	491.03	6.19651	1.4e-05	-11.1765	0.004481	-5.40791	-0.866324	0.20965	14.736	2.69029	-8.53828	1455	-5	0	0	0	0	0	0	0	0	0	0	0	0	0	1	0	0	0	0	0
2010	120	0	0	0	0.61118	-0.492363	497.91	6.21042	1.5e-05	-11.1075	0.004694	-5.36147	-0.36554	0.20317	15.5101	2.7415	-8.51899	1707	-4	0	0	0	0	0	0	0	0	0	0	0	0	0	1	0	0	0	0	0
2011	120	0	0	0	0.560867	-0.578271	502.4	6.2194	1.1e-05	-11.4176	0.005241	-5.25124	-0.555987	0.19126	26.5164	3.27776	-8.24872	2479	-3	0	0	0	0	0	0	0	0	0	0	0	0	0	1	0	0	0	0	0
2012	120	0	0	0	0.609375	-0.495321	508.6	6.23166	1.1e-05	-11.4176	0.005569	-5.19054	-0.413516	0.19665	23.8114	3.17017	-8.56081	2059	-2	0	0	0	0	0	0	0	0	0	0	0	0	0	1	0	0	0	0	0
2013	120	0	0	0	0.638374	-0.448831	508.1	6.23068	1.1e-05	-11.4176	0.011296	-4.48331	-0.519693	0.17867	22.2968	3.10444	-8.63607	2124	-1	0	0	0	0	0	0	0	0	0	0	0	0	0	1	0	0	0	0	0
2014	120	0	1	0	0.668233	-0.403119	513.1	6.24047	1.3e-05	-11.2506	0.012384	-4.39135	-0.145027	0.17967	24.343	3.19225	-8.71268	2189	0	0	0	0	0	0	0	0	0	0	0	0	0	0	1	0	0	0	0	0
2015	120	0	1	0	0.736684	-0.305596	516.59	6.24725	1.3e-05	-11.2506	0.011701	-4.44808	-0.117887	0.17875	22.2065	3.10039	-8.77255	2245	1	0	0	0	0	0	0	0	0	0	0	0	0	0	1	0	0	0	0	0
2016	120	0	1	0	0.784793	-0.242335	520	6.25383	4.2e-05	-10.0778	0.012644	-4.37057	0.164019	0.17631	22.2617	3.10287	-8.53655	3115	2	0	0	0	0	0	0	0	0	0	0	0	0	0	1	0	0	0	0	0
2017	120	0	1	0	0.816769	-0.2024	520	6.25383	6.3e-05	-9.67238	0.014455	-4.23672	0.014473	0.2001	22.8133	3.12734	-8.85528	2565	3	0	0	0	0	0	0	0	0	0	0	0	0	0	1	0	0	0	0	0
2018	120	0	1	0	0.842314	-0.171603	523	6.25958	6.4e-05	-9.65663	0.02088	-3.86896	-0.2886	0.2203	21.9637	3.08939	-8.79587	2964	4	0	0	0	0	0	0	0	0	0	0	0	0	0	1	0	0	0	0	0
2019	120	0	1	0	0.926623	-0.0762089	525	6.2634	8e-05	-9.43348	0.026987	-3.6124	0.049208	0.21575	22.1654	3.09853	-8.80865	3361	5	0	0	0	0	0	0	0	0	0	0	0	0	0	1	0	0	0	0	0
2020	120	0	1	0	0.963448	-0.0372366	523.5	6.26054	0.000164	-8.71564	0.023786	-3.73866	0.280075	0.23168	19.9407	2.99276	-8.60831	4250	6	0	0	0	0	0	0	0	0	0	0	0	0	0	1	0	0	0	0	0
2021	120	0	1	0	0.954584	-0.0464801	522	6.25767	0.000182	-8.6115	0.024894	-3.69313	0.048158	0.23168	18.6257	2.92454	-8.55189	4862	7	0	0	0	0	0	0	0	0	0	0	0	0	0	1	0	0	0	0	0
2006	121	1	0	0	0.515033	-0.663524	112.41	4.72215	2e-05	-10.8198	0.003282	-5.7193	-0.808395	0.13898	4.62002	1.5304	-7.22194	1565	-8	0	0	0	0	0	0	0	0	0	0	0	0	0	1	0	1	0	1	1
2007	121	1	0	0	0.444462	-0.810891	113.85	4.73488	1.8e-05	-10.9251	0.008544	-4.76253	-0.803085	0.14533	4.55733	1.51674	-7.44888	1504	-7	0	0	0	0	0	0	0	0	0	0	0	0	0	1	0	1	0	1	1
2008	121	1	0	0	0.435012	-0.832381	123.2	4.81381	1.9e-05	-10.8711	0.00829	-4.7927	-0.68687	0.17228	6.9458	1.93814	-7.63438	1690	-6	1	0	0	0	0	0	0	0	0	0	0	0	0	1	0	1	0	1	1
2009	121	1	0	0	0.591865	-0.524477	124.61	4.82519	2e-05	-10.8198	0.007993	-4.82919	-0.721749	0.32356	6.7557	1.91039	-7.64222	2076	-5	0	1	0	0	0	0	0	0	0	0	0	0	0	1	0	1	0	1	1
2010	121	1	0	0	0.471048	-0.752794	118.01	4.77077	2.2e-05	-10.7245	0.013861	-4.27868	-0.591859	0.34097	6.31543	1.843	-7.72396	2312	-4	0	0	1	0	0	0	0	0	0	0	0	0	0	1	0	1	0	1	1
2011	121	1	0	0	0.40827	-0.895827	119.4	4.78248	1.6e-05	-11.0429	0.012941	-4.34736	-0.361261	0.37329	4.97496	1.60442	-7.68116	2712	-3	0	0	0	1	0	0	0	0	0	0	0	0	0	1	0	1	0	1	1
2012	121	1	0	0	0.490584	-0.712159	120.5	4.79165	1.6e-05	-11.0429	0.011432	-4.47134	-0.55824	0.35935	7.44351	2.00734	-7.75163	2704	-2	0	0	0	0	1	0	0	0	0	0	0	0	0	1	0	1	0	1	1
2013	121	1	0	0	0.622931	-0.47332	121.5	4.79991	1.7e-05	-10.9823	0.016283	-4.11763	-0.290005	0.32316	8.44443	2.13351	-7.81112	2557	-1	0	0	0	0	0	0	0	0	0	0	0	0	0	1	0	1	0	1	1
2014	121	1	1	1	0.625	-0.470004	122.3	4.80648	1.8e-05	-10.9251	0.014285	-4.24855	-0.372515	0.31791	6.7143	1.90424	-7.97593	2313	0	0	0	0	0	0	1	0	0	0	0	0	0	0	1	0	1	0	1	1
2015	121	1	1	1	0.68741	-0.374824	123.52	4.8164	1.9e-05	-10.8711	0.017275	-4.05849	-0.288382	0.30879	7.05971	1.9544	-8.08943	2212	1	0	0	0	0	0	0	1	0	0	0	0	0	0	1	0	1	0	1	1
2016	121	1	1	1	0.802382	-0.220171	124	4.82028	3.1e-05	-10.3815	0.017484	-4.04647	0.126822	0.32996	7.06232	1.95477	-8.13794	2294	2	0	0	0	0	0	0	0	1	0	0	0	0	0	1	0	1	0	1	1
2017	121	1	1	1	0.853866	-0.157981	122	4.80402	4.3e-05	-10.0543	0.015808	-4.14724	0.097294	0.32328	6.5965	1.88654	-8.17357	2182	3	0	0	0	0	0	0	0	0	1	0	0	0	0	1	0	1	0	1	1
2018	121	1	1	1	0.908412	-0.0960568	125	4.82831	3.8e-05	-10.1779	0.017534	-4.04361	0.382549	0.35006	5.99061	1.79019	-8.15246	2146	4	0	0	0	0	0	0	0	0	0	1	0	0	0	1	0	1	0	1	1
2019	121	1	1	1	1.00472	0.0047059	125	4.82831	6.4e-05	-9.65663	0.016925	-4.07896	0.335341	0.3276	5.7279	1.74535	-8.24511	1839	5	0	0	0	0	0	0	0	0	0	0	1	0	0	1	0	1	0	1	1
2020	121	1	1	1	1.02611	0.0257798	125	4.82831	8.4e-05	-9.38469	0.019084	-3.95891	-0.045827	0.35336	5.44391	1.6945	-8.27932	1824	6	0	0	0	0	0	0	0	0	0	0	0	1	0	1	0	1	0	1	1
2021	121	1	1	1	1.01871	0.018541	125	4.82831	9.3e-05	-9.28291	0.017537	-4.04344	0.440416	0.35336	5.42923	1.6918	-7.91001	2856	7	0	0	0	0	0	0	0	0	0	0	0	0	0	1	0	1	0	1	1
2006	122	1	0	0	0.647214	-0.435078	112.95	4.72694	1.9e-05	-10.8711	0.001372	-6.59149	-0.546918	0.080406	25.6605	3.24495	-7.78608	595	-8	0	0	0	0	0	0	0	0	0	0	0	0	0	1	0	0	0	0	1
2007	122	1	0	0	0.393283	-0.933227	114.9	4.74406	1.6e-05	-11.0429	0.010072	-4.598	-0.48069	0.12074	31.5362	3.45113	-8.25267	528	-7	0	0	0	0	0	0	0	0	0	0	0	0	0	1	0	0	0	0	1
2008	122	1	0	0	0.401038	-0.913698	116.11	4.75454	1.9e-05	-10.8711	0.010015	-4.60367	-0.577046	0.12832	30.4253	3.41528	-8.15575	640	-6	1	0	0	0	0	0	0	0	0	0	0	0	0	1	0	0	0	0	1
2009	122	1	0	0	0.488337	-0.71675	119.82	4.78599	2.4e-05	-10.6375	0.009502	-4.65625	-0.747833	0.13975	29.9036	3.39798	-8.26955	588	-5	0	1	0	0	0	0	0	0	0	0	0	0	0	1	0	0	0	0	1
2010	122	1	0	0	0.441383	-0.817843	121.92	4.80337	3.9e-05	-10.1519	0.005458	-5.21067	-0.462391	0.16384	34.6265	3.54462	-8.64878	501	-4	0	0	1	0	0	0	0	0	0	0	0	0	0	1	0	0	0	0	1
2011	122	1	0	0	0.410125	-0.891292	122	4.80402	5e-05	-9.90349	0.006256	-5.07421	-0.530722	0.17722	34.8667	3.55153	-8.70236	536	-3	0	0	0	1	0	0	0	0	0	0	0	0	0	1	0	0	0	0	1
2012	122	1	0	0	0.440662	-0.819477	124	4.82028	5.3e-05	-9.84522	0.006613	-5.01872	-0.476577	0.17977	36.0433	3.58472	-8.70043	608	-2	0	0	0	0	1	0	0	0	0	0	0	0	0	1	0	0	0	0	1
2013	122	1	0	0	0.469319	-0.756472	124.7	4.82591	5.3e-05	-9.84522	0.017767	-4.03041	-0.566199	0.14168	40.8692	3.71038	-8.73622	664	-1	0	0	0	0	0	0	0	0	0	0	0	0	0	1	0	0	0	0	1
2014	122	1	1	1	0.486691	-0.720125	126.9	4.8434	4.5e-05	-10.0089	0.02004	-3.91003	-0.320606	0.15902	44.5853	3.7974	-8.72273	739	0	0	0	0	0	0	1	0	0	0	0	0	0	0	1	0	0	0	0	1
2015	122	1	1	1	0.554059	-0.590485	127.26	4.84623	4.6e-05	-9.98687	0.022677	-3.7864	-0.199143	0.16029	45.9452	3.82745	-8.66016	844	1	0	0	0	0	0	0	1	0	0	0	0	0	0	1	0	0	0	0	1
2016	122	1	1	1	0.588346	-0.530439	128	4.85203	0.000135	-8.91024	0.022346	-3.80111	-0.319156	0.17351	41.4862	3.72536	-8.719	861	2	0	0	0	0	0	0	0	1	0	0	0	0	0	1	0	0	0	0	1
2017	122	1	1	1	0.6429	-0.441766	128	4.85203	0.000246	-8.31018	0.040755	-3.20018	0.156581	0.16159	40.6722	3.70554	-8.77447	878	3	0	0	0	0	0	0	0	0	1	0	0	0	0	1	0	0	0	0	1
2018	122	1	1	1	0.69186	-0.368371	129	4.85981	0.000237	-8.34745	0.041527	-3.18141	0.289564	0.17971	30.6813	3.42366	-8.78041	913	4	0	0	0	0	0	0	0	0	0	1	0	0	0	1	0	0	0	0	1
2019	122	1	1	1	0.765542	-0.267171	129	4.85981	0.000403	-7.81657	0.066234	-2.71456	0.124683	0.23393	32.9786	3.49586	-8.96119	870	5	0	0	0	0	0	0	0	0	0	0	1	0	0	1	0	0	0	0	1
2020	122	1	1	1	0.809068	-0.211873	129	4.85981	0.000375	-7.88858	0.03911	-3.24138	0.045534	0.25443	30.3683	3.4134	-8.77328	1093	6	0	0	0	0	0	0	0	0	0	0	0	1	0	1	0	0	0	0	1
2021	122	1	1	1	0.784568	-0.242621	129	4.85981	0.000417	-7.78242	0.037493	-3.2836	0.262673	0.25443	28.0777	3.33498	-9.09488	865	7	0	0	0	0	0	0	0	0	0	0	0	0	0	1	0	0	0	0	1
2006	123	0	0	0	0.973508	-0.0268491	861.15	6.75827	3.8e-05	-10.1779	0.002453	-6.01044	-0.748563	0.075328	22.7454	3.12436	-8.45359	1242	-8	0	0	0	0	0	0	0	0	0	0	0	0	0	1	0	1	0	0	0
2007	123	0	0	0	0.909379	-0.0949928	877.04	6.77655	4.4e-05	-10.0313	0.004851	-5.32857	-0.666171	0.085283	20.2336	3.00734	-8.74671	1027	-7	0	0	0	0	0	0	0	0	0	0	0	0	0	1	0	1	0	0	0
2008	123	0	0	0	0.842203	-0.171734	888.95	6.79004	3.8e-05	-10.1779	0.004699	-5.36041	-0.652581	0.088089	19.9423	2.99284	-8.82707	1064	-6	0	0	0	0	0	0	0	0	0	0	0	0	0	1	0	1	0	0	0
2009	123	0	0	0	0.872401	-0.136506	896.99	6.79904	3.1e-05	-10.3815	0.005432	-5.21545	-0.613282	0.078689	43.2224	3.76636	-8.95151	1089	-5	0	0	0	0	0	0	0	0	0	0	0	0	0	1	0	1	0	0	0
2010	123	0	0	0	0.827773	-0.189017	907.27	6.81044	3.4e-05	-10.2891	0.004179	-5.47768	-0.678884	0.10441	40.4172	3.69926	-9.00424	1140	-4	0	0	0	0	0	0	0	0	0	0	0	0	0	1	0	1	0	0	0
2011	123	0	0	0	0.748095	-0.290226	918.3	6.82252	1.9e-05	-10.8711	0.004018	-5.51697	-0.267962	0.090537	37.0058	3.61108	-8.78362	1544	-3	0	0	0	0	0	0	0	0	0	0	0	0	0	1	0	1	0	0	0
2012	123	0	0	0	0.802771	-0.219686	926.7	6.83163	2e-05	-10.8198	0.003707	-5.59753	-0.299947	0.10858	37.7555	3.63113	-9.09967	1276	-2	0	0	0	0	0	0	0	0	0	0	0	0	0	1	0	1	0	0	0
2013	123	0	0	0	0.840123	-0.174207	928.5	6.83357	1.9e-05	-10.8711	0.009422	-4.66471	-0.365393	0.10406	40.1905	3.69363	-9.10884	1383	-1	0	0	0	0	0	0	0	0	0	0	0	0	0	1	0	1	0	0	0
2014	123	0	1	0	0.85071	-0.161684	954.2	6.86087	1.9e-05	-10.8711	0.011373	-4.47651	-0.380727	0.12491	23.514	3.15759	-9.14259	1475	0	0	0	0	0	0	0	0	0	0	0	0	0	0	1	0	1	0	0	0
2015	123	0	1	0	0.928118	-0.0745965	960.63	6.86759	1.7e-05	-10.9823	0.013559	-4.3007	-0.354317	0.12513	24.4262	3.19566	-8.47632	3132	1	0	0	0	0	0	0	0	0	0	0	0	0	0	1	0	1	0	0	0
2016	123	0	1	0	1.0377	0.0370106	971	6.87833	3.1e-05	-10.3815	0.018631	-3.98293	-0.060214	0.092119	26.5055	3.27735	-8.81012	2495	2	0	0	0	0	0	0	0	0	0	0	0	0	0	1	0	1	0	0	0
2017	123	0	1	0	1.05359	0.0522052	974	6.88141	3.8e-05	-10.1779	0.023721	-3.74139	-0.155157	0.12335	27.7134	3.32192	-9.22221	1858	3	0	0	0	0	0	0	0	0	0	0	0	0	0	1	0	1	0	0	0
2018	123	0	1	0	1.06582	0.0637444	981	6.88857	4.6e-05	-9.98687	0.025959	-3.65124	-0.165737	0.13046	27.2659	3.30564	-9.19229	2073	4	0	0	0	0	0	0	0	0	0	0	0	0	0	1	0	1	0	0	0
2019	123	0	1	0	1.26435	0.234556	983	6.89061	5.1e-05	-9.88368	0.027327	-3.59988	-0.16961	0.19514	32.3308	3.47602	-9.31135	2263	5	0	0	0	0	0	0	0	0	0	0	0	0	0	1	0	1	0	0	0
2020	123	0	1	0	1.32537	0.281695	983.5	6.89112	9.9e-05	-9.22039	0.030317	-3.49605	0.113451	0.2149	32.9995	3.49649	-9.21796	2598	6	0	0	0	0	0	0	0	0	0	0	0	0	0	1	0	1	0	0	0
2021	123	0	1	0	1.26495	0.235033	984	6.89163	0.00011	-9.11503	0.031955	-3.44343	0.013374	0.2149	34.5251	3.54169	-8.94336	3668	7	0	0	0	0	0	0	0	0	0	0	0	0	0	1	0	1	0	0	0
2006	124	0	0	0	0.906636	-0.0980138	471.01	6.15488	1.7e-05	-10.9823	0.001674	-6.39254	-0.882585	0.071336	43.6671	3.77659	-8.11395	1053	-8	0	0	0	0	0	0	0	0	0	0	0	0	0	1	0	0	0	0	1
2007	124	0	0	0	0.783118	-0.244471	479.72	6.1732	1.9e-05	-10.8711	0.004754	-5.34877	-0.888176	0.081596	37.0236	3.61156	-8.28452	943	-7	0	0	0	0	0	0	0	0	0	0	0	0	0	1	0	0	0	0	1
2008	124	0	0	0	0.649438	-0.431648	485.25	6.18466	1.8e-05	-10.9251	0.005807	-5.14869	-0.673651	0.089417	39.0126	3.66388	-8.46763	922	-6	0	0	0	0	0	0	0	0	0	0	0	0	0	1	0	0	0	0	1
2009	124	0	0	0	0.602923	-0.505966	489.1	6.19257	1.9e-05	-10.8711	0.0052	-5.2591	-0.596222	0.098932	40.424	3.69942	-8.58768	973	-5	0	0	0	0	0	0	0	0	0	0	0	0	0	1	0	0	0	0	1
2010	124	0	0	0	0.587758	-0.531441	495.04	6.20464	2.1e-05	-10.771	0.004878	-5.32302	-0.546872	0.083898	56.1783	4.02853	-8.66484	1030	-4	0	0	0	0	0	0	0	0	0	0	0	0	0	1	0	0	0	0	1
2011	124	0	0	0	0.535094	-0.625312	501.6	6.2178	2.7e-05	-10.5197	0.005048	-5.28876	-0.564491	0.090291	35.5559	3.57111	-8.60221	1218	-3	0	0	0	0	0	0	0	0	0	0	0	0	0	1	0	0	0	0	1
2012	124	0	0	0	0.586313	-0.533901	505.5	6.22555	2.7e-05	-10.5197	0.004734	-5.35299	-0.414343	0.092372	38.6547	3.65467	-8.79012	1160	-2	0	0	0	0	0	0	0	0	0	0	0	0	0	1	0	0	0	0	1
2013	124	0	0	0	0.619159	-0.479393	509.1	6.23264	2.8e-05	-10.4833	0.019442	-3.94032	-0.489612	0.078909	43.2911	3.76795	-8.8289	1229	-1	0	0	0	0	0	0	0	0	0	0	0	0	0	1	0	0	0	0	1
2014	124	0	1	0	0.636577	-0.45165	526.7	6.26663	2.9e-05	-10.4482	0.021263	-3.85079	-0.396407	0.078142	42.2021	3.74247	-8.89654	1271	0	0	0	0	0	0	0	0	0	0	0	0	0	0	1	0	0	0	0	1
2015	124	0	1	0	0.69052	-0.370311	530.36	6.27356	2.6e-05	-10.5574	0.02091	-3.86753	-0.387175	0.078745	41.767	3.73211	-8.60256	1858	1	0	0	0	0	0	0	0	0	0	0	0	0	0	1	0	0	0	0	1
2016	124	0	1	0	0.732426	-0.311393	535	6.28227	4.1e-05	-10.1019	0.01929	-3.94817	0.037753	0.083278	41.845	3.73397	-8.83211	1616	2	0	0	0	0	0	0	0	0	0	0	0	0	0	1	0	0	0	0	1
2017	124	0	1	0	0.842776	-0.171054	536	6.28413	5.4e-05	-9.82653	0.020028	-3.91062	0.072347	0.084147	42.3792	3.74666	-9.07594	1374	3	0	0	0	0	0	0	0	0	0	0	0	0	0	1	0	0	0	0	1
2018	124	0	1	0	0.941786	-0.0599771	539	6.28972	6.4e-05	-9.65663	0.023771	-3.73929	0.373226	0.088625	40.8894	3.71087	-9.11207	1394	4	0	0	0	0	0	0	0	0	0	0	0	0	0	1	0	0	0	0	1
2019	124	0	1	0	0.979268	-0.0209502	540	6.29157	6.3e-05	-9.67238	0.023782	-3.73883	0.151875	0.10652	44.9906	3.80645	-9.30781	1363	5	0	0	0	0	0	0	0	0	0	0	0	0	0	1	0	0	0	0	1
2020	124	0	1	0	1.01355	0.0134591	539	6.28972	0.000118	-9.04483	0.026297	-3.6383	0.019369	0.11146	44.1239	3.787	-9.22267	1538	6	0	0	0	0	0	0	0	0	0	0	0	0	0	1	0	0	0	0	1
2021	124	0	1	0	0.967278	-0.0332698	538	6.28786	0.000131	-8.94031	0.027603	-3.58983	0.127143	0.11146	45.6532	3.82107	-8.9266	2260	7	0	0	0	0	0	0	0	0	0	0	0	0	0	1	0	0	0	0	1
2006	125	0	0	0	0.651138	-0.429034	534.66	6.28163	1.1e-05	-11.4176	0.002057	-6.18651	-0.649478	0.067075	49.0276	3.89238	-7.86163	1694	-8	0	0	0	0	0	0	0	0	0	0	0	0	0	1	0	1	0	0	0
2007	125	0	0	0	0.547662	-0.602097	539.09	6.28988	1.1e-05	-11.4176	0.003986	-5.52497	-0.633016	0.068429	45.0004	3.80667	-7.981	1601	-7	0	0	0	0	0	0	0	0	0	0	0	0	0	1	0	1	0	0	0
2008	125	0	0	0	0.505385	-0.682435	543.97	6.29889	1.3e-05	-11.2506	0.006785	-4.99304	-0.456258	0.074103	49.7937	3.90789	-8.11223	1602	-6	0	0	0	0	0	0	0	0	0	0	0	0	0	1	0	1	0	0	0
2009	125	0	0	0	0.494806	-0.703589	549.92	6.30977	1.3e-05	-11.2506	0.006003	-5.1155	-0.7079	0.070813	53.029	3.97084	-8.22703	1673	-5	0	0	0	0	0	0	0	0	0	0	0	0	0	1	0	1	0	0	0
2010	125	0	0	0	0.432485	-0.838208	557.93	6.32423	1.2e-05	-11.3306	0.006556	-5.02738	-0.529339	0.063188	41.7127	3.73081	-8.30742	1778	-4	0	0	0	0	0	0	0	0	0	0	0	0	0	1	0	1	0	0	0
2011	125	0	0	0	0.400034	-0.916206	566.9	6.34018	1.1e-05	-11.4176	0.006953	-4.96858	-0.499399	0.066994	39.1269	3.66681	-8.15198	2343	-3	0	0	0	0	0	0	0	0	0	0	0	0	0	1	0	1	0	0	0
2012	125	0	0	0	0.488095	-0.717245	573.1	6.35106	1.2e-05	-11.3306	0.00724	-4.92813	-0.36155	0.072642	40.2325	3.69468	-8.34037	2255	-2	0	0	0	0	0	0	0	0	0	0	0	0	0	1	0	1	0	0	0
2013	125	0	0	0	0.532054	-0.631011	578.1	6.35975	1.4e-05	-11.1765	0.012016	-4.42152	-0.412977	0.077177	36.4241	3.59523	-8.28844	2604	-1	0	0	0	0	0	0	0	0	0	0	0	0	0	1	0	1	0	0	0
2014	125	0	1	0	0.575176	-0.55308	595.6	6.38957	1.5e-05	-11.1075	0.017429	-4.04962	-0.201786	0.083066	37.1377	3.61463	-8.27792	2893	0	0	0	0	0	0	0	0	0	0	0	0	0	0	1	0	1	0	0	0
2015	125	0	1	0	0.651653	-0.428243	596.99	6.3919	1.5e-05	-11.1075	0.020485	-3.88806	-0.225512	0.081469	35.1911	3.56079	-8.25603	3206	1	0	0	0	0	0	0	0	0	0	0	0	0	0	1	0	1	0	0	0
2016	125	0	1	0	0.874861	-0.13369	602	6.40026	2.5e-05	-10.5966	0.022721	-3.78447	-0.075968	0.080518	35.1163	3.55867	-8.13693	3949	2	0	0	0	0	0	0	0	0	0	0	0	0	0	1	0	1	0	0	0
2017	125	0	1	0	0.919183	-0.0842698	602	6.40026	2.5e-05	-10.5966	0.034585	-3.36434	0.132367	0.087099	33.9639	3.5253	-8.42339	3264	3	0	0	0	0	0	0	0	0	0	0	0	0	0	1	0	1	0	0	0
2018	125	0	1	0	0.9556	-0.0454157	605	6.40523	4e-05	-10.1266	0.041529	-3.18136	0.012163	0.081088	31.3985	3.44676	-8.54615	3073	4	0	0	0	0	0	0	0	0	0	0	0	0	0	1	0	1	0	0	0
2019	125	0	1	0	1.10383	0.0987878	604	6.40357	4.4e-05	-10.0313	0.040632	-3.2032	0.236689	0.11162	35.9657	3.58257	-8.85377	2767	5	0	0	0	0	0	0	0	0	0	0	0	0	0	1	0	1	0	0	0
2020	125	0	1	0	1.16769	0.155026	602	6.40026	6.8e-05	-9.596	0.038919	-3.24627	0.274726	0.11896	36.7434	3.60396	-8.4491	4290	6	0	0	0	0	0	0	0	0	0	0	0	0	0	1	0	1	0	0	0
[truncated: 2,529 more rows]
